# Supplementary material for: Large scale evaluation of differences between network-based and pairwise sequence-alignment-based methods of dendrogram reconstruction
Source: PLoS One. 2019 Sep 5;14(9):e0221631. doi: 10.1371/journal.pone.0221631 (PMC6728023; doi:10.1371/journal.pone.0221631)
Supplement: S2 File — The file ensembles.txt contains the organisms (referred to by their KEGG code) in each set in each ensemble used in this work. (TXT) [file pone.0221631.s002.txt]

## First ensemble, 10 sets of 20 organisms:

Set  1 : gsb, zpr, chu, bte, mbc, sit, rsp, rop, pmr, rak, cce, salv, srb, afd, pru, sfi, stb, cpi, bts, dba
Set  2 : mad, lin, ccv, mse, slu, smg, gan, tpd, afi, nmr, tae, vtu, cad, bvn, hcm, pgi, dsf, ccr, cgc, mae
Set  3 : cro, mov, ant, pmic, thc, fbr, vfi, tcy, bbi, rre, bpc, lga, lmp, cah, eac, ead, vca, amr, mrb, daf
Set  4 : dae, mgb, lke, mew, hhl, taq, stt, tea, hcr, cja, bmr, euc, men, sen, hde, ckl, ebi, dde, mhz, saz
Set  5 : lgs, nno, psp, amr, bbq, cnc, sco, gei, amq, neu, ttm, axy, mcu, tpy, aap, shl, rmu, tpo, jde, ppn
Set  6 : dar, sth, eel, phe, hhi, bpt, rau, ocg, lcr, mhr, mhq, cgy, mch, ele, apb, son, cma, par, kga, fsi
Set  7 : afs, rpq, mig, oar, cyt, efe, bsm, drt, scs, bpak, chp, ate, acu, dsh, tkm, mmg, dec, chd, net, mhd
Set  8 : apl, gbe, lsn, fbr, ppd, cmr, efa, cms, drm, bfa, rmr, ach, bhr, hmc, fgi, baus, ace, xfu, sfi, pce
Set  9 : hdn, vfi, smn, dtu, hhl, hpys, tpt, sgo, gbr, ahe, hoh, vsa, mrb, mvn, bmj, mpe, tpz, mvu, sbg, stp
Set 10 : ssg, ach, lic, bpy, hse, sco, asi, dar, mfc, bpu, cag, cgra, pre, mli, tkm, shg, bang, hte, hbo, tea


## Second ensemble, 10 sets of 30 organisms:

Set  1 : tpn, bvi, vfi, pes, sgl, mic, cmd, lla, ccr, mib, aka, lbh, npn, cdn, bsm, mmi, elm, slg, ssz, fac, shi, cef, bmet, lcr, ysi, bast, mif, sie, apo, bdu
Set  2 : ebt, sus, tmt, gpa, teq, stq, ran, hci, tpi, bms, dpi, mmo, malg, ssr, aav, cpi, dte, aat, asc, cob, shc, ndo, cff, lpl, rce, mlc, pub, sali, toc, bgr
Set  3 : mch, tlt, apb, rrs, rop, sei, aeh, lci, tde, htu, hma, mcj, xau, pmr, mrs, gei, cag, xbo, bbi, tnr, msg, hhl, rva, cep, cpu, cap, bpak, tmb, stw, glo
Set  4 : tbi, fbl, bcw, pde, rli, pha, mca, asg, ooe, mpl, cru, dac, mhr, ppf, mep, pac, pla, cms, hfe, sfi, sia, bhz, npp, iag, yfr, rdn, sdl, rga, bpy, rsi
Set  5 : mms, stai, lcr, xfu, gur, pbr, tpx, mli, cno, aeh, gbr, acj, ave, rru, llc, emi, clc, hac, tnr, prh, smul, kse, lgs, taq, mev, asi, ran, sga, cpe, mhi
Set  6 : psf, dsu, lcr, fnu, hcp, ccl, cter, cko, pna, asb, cab, mhc, tnr, tcu, fps, rhi, mlu, hla, tbd, mes, opr, vei, msg, cse, kpn, mcb, ftu, bco, baf, ttj
Set  7 : xbo, bho, aau, stb, cad, cav, ppn, hvo, dgg, bbv, ppeo, cwo, plt, npe, skn, gse, rce, eol, din, sdy, efa, eas, pcl, puf, ele, bav, hmu, mfa, bfr, aad
Set  8 : fal, mbs, msy, lau, abu, hdn, blu, paa, fno, malg, krh, bvs, vvu, hcs, mei, cpc, iho, llx, mfs, rga, hso, bxe, ssr, bmyc, ebi, plv, hhl, aka, bpu, cex
Set  9 : mph, rta, drt, kal, lsa, nha, gau, mwe, tko, oac, str, cpn, npu, kvl, dae, mhr, ddf, hba, bvs, phl, cter, tol, cat, btp, lbr, aph, prw, mac, cja, bpp
Set 10 : cat, abu, rrs, pcu, siv, hin, lrh, bfa, cli, pdt, ctu, pen, pcp, afn, mhr, paj, gva, bpp, ttr, ana, nth, bmyc, blu, tli, csr, zpr, bcl, mmr, ppz, pgn


## Organisms names:

  aad : Alicyclobacillus acidocaldarius subsp. acidocaldarius Tc-4-1
  aap : Aggregatibacter aphrophilus
  aat : Aggregatibacter actinomycetemcomitans D11S-1
  aau : Arthrobacter aurescens
  aav : Acidovorax avenae
  abu : Arcobacter butzleri RM4018
  ace : Acidothermus cellulolyticus
  ach : Arthrobacter chlorophenolicus
  acj : Aeropyrum camini
  acu : Acidithiobacillus caldus
  aeh : Alkalilimnicola ehrlichei
  afd : Alistipes finegoldii
  afi : Acidithiobacillus ferrivorans
  afn : Acidaminococcus fermentans
  afs : Actinoplanes friuliensis
  ahe : Arcanobacterium haemolyticum
  aka : Advenella kashmirensis
  amq : Amycolatopsis methanolica
  amr : Acaryochloris marina
  ana : Anabaena sp. PCC7120
  ant : Arcobacter nitrofigilis
  apb : Candidatus Puniceispirillum marinum
  aph : Anaplasma phagocytophilum HZ
  apl : Actinobacillus pleuropneumoniae L20
  apo : Archaeoglobus profundus
  asb : Candidatus Arthromitus sp. SFB-rat-Yit
  asc : Acidilobus saccharovorans
  asg : Actinobaculum schaalii
  asi : Actinobacillus suis
  ate : Caldicellulosiruptor bescii
  ave : Archaeoglobus veneficus
  axy : Achromobacter xylosoxidans
  baf : Borrelia afzelii
 bang : Bifidobacterium angulatum
 bast : Bifidobacterium asteroides
 baus : Bartonella australis
  bav : Bordetella avium
  bbi : Bifidobacterium bifidum S17
  bbq : Blattabacterium sp.
  bbv : Bifidobacterium breve ACS-071-V-Sch8b
  bcl : Bacillus clausii
  bco : Bacillus cellulosilyticus
  bcw : Borrelia crocidurae
  bdu : Borrelia duttonii
  bfa : Brachybacterium faecium
  bfr : Bacteroides fragilis YCH46
  bgr : Bartonella grahamii
  bho : Bordetella holmesii ATCC 51541
  bhr : Borrelia hermsii
  bhz : Bordetella hinzii
  blu : Blattabacterium sp.
 bmet : Bacillus methanolicus
  bmj : Burkholderia multivorans ATCC 17616
  bmr : Brucella microti
  bms : Brucella suis 1330
 bmyc : Bacillus mycoides
 bpak : Borrelia parkeri
  bpc : Bordetella pertussis CS
  bpp : Brucella pinnipedialis
  bpt : Bordetella petrii
  bpu : Bacillus pumilus
  bpy : Burkholderia phytofirmans
  bsm : Bacillus smithii
  bte : Burkholderia thailandensis
  btp : Bifidobacterium thermophilum
  bts : Kyrpidia tusciae
  bvi : Burkholderia vietnamiensis
  bvn : Bartonella vinsonii
  bvs : Barnesiella viscericola
  bxe : Burkholderia xenovorans
  cab : Chlamydophila abortus
  cad : Clostridium acidurici
  cag : Chloroflexus aggregans
  cah : Clostridium autoethanogenum
  cap : Caldilinea aerophila
  cat : Croceibacter atlanticus
  cav : Chlamydia avium
  cce : Clostridium cellulolyticum
  ccl : Clostridium clariflavum DSM 19732
  ccr : Caulobacter crescentus CB15
  ccv : Campylobacter curvus
  cdn : Castellaniella defragrans
  cef : Corynebacterium efficiens
  cep : Crinalium epipsammum
  cex : Caldisericum exile
  cff : Campylobacter fetus
  cgc : Cyanobium gracile
 cgra : Campylobacter gracilis
  cgy : Corynebacterium glycinophilum
  chd : Caldicellulosiruptor hydrothermalis
  chp : Chlamydia psittaci 6BC
  chu : Cytophaga hutchinsonii
  cja : Cellvibrio japonicus
  ckl : Clostridium kluyveri DSM 555
  cko : Citrobacter koseri ATCC BAA-895
  clc : Caldicellulosiruptor lactoaceticus
  cli : Chlorobium limicola
  cma : Caldivirga maquilingensis
  cmd : Corynebacterium maris
  cmr : Cyclobacterium marinum
  cms : Clavibacter michiganensis subsp. sepedonicus
  cnc : Cupriavidus necator
  cno : Clostridium novyi
  cob : Caldicellulosiruptor obsidiansis
  cpc : Chlorobaculum parvum
  cpe : Clostridium perfringens 13
  cpi : Chitinophaga pinensis
  cpn : Chlamydia pneumoniae CWL029
  cpu : Corynebacterium pseudotuberculosis FRC41
  cro : Citrobacter rodentium
  cru : Candidatus Carsonella ruddii CE isolate Thao2000
  cse : Caulobacter segnis
  csr : Clostridium saccharoperbutylacetonicum
 cter : Corynebacterium terpenotabidum
  ctu : Cronobacter turicensis
  cwo : Conexibacter woesei
  cyt : Cyanothece sp. ATCC 51142
  dac : Delftia acidovorans
  dae : Desulfotomaculum acetoxidans
  daf : Desulfovibrio africanus
  dar : Dechloromonas aromatica
  dba : Desulfomicrobium baculatum
  dde : Desulfovibrio desulfuricans G20
  ddf : Deferribacter desulfuricans
  dec : Dehalobacter sp. CF
  dgg : Desulfovibrio gigas
  din : Desulfurispirillum indicum
  dpi : Desulfovibrio piezophilus
  drm : Desulfotomaculum reducens
  drt : Desulfohalobium retbaense
  dsf : Desulfocapsa sulfexigens
  dsh : Dinoroseobacter shibae
  dsu : Dechlorosoma suillum
  dte : Desulfurobacterium thermolithotrophum
  dtu : Dictyoglomus turgidum
  eac : Eubacterium acidaminophilum
  ead : Ensifer adhaerens
  eas : Enterobacter asburiae
  ebi : Erwinia billingiae
  ebt : Escherichia blattae DSM 4481
  eel : Eubacterium eligens
  efa : Enterococcus faecalis V583
  efe : Escherichia fergusonii
  ele : Eggerthella lenta
  elm : Eubacterium limosum
  emi : Elusimicrobium minutum
  eol : Emticicia oligotrophica
  euc : Eubacterium cylindroides
  fac : Ferroplasma acidarmanus
  fal : Frankia alni
  fbl : Ferrimonas balearica
  fbr : Flavobacterium branchiophilum
  fgi : Fimbriimonas ginsengisoli
  fno : Fervidobacterium nodosum
  fnu : Fusobacterium nucleatum subsp. nucleatum ATCC 25586
  fps : Flavobacterium psychrophilum
  fsi : Flexistipes sinusarabici
  ftu : Francisella tularensis subsp. tularensis SCHU S4
  gan : Gallibacterium anatis
  gau : Gemmatimonas aurantiaca
  gbe : Granulibacter bethesdensis
  gbr : Gordonia bronchialis
  gei : Geitlerinema sp. PCC 7407
  glo : Geobacter lovleyi
  gpa : Gordonibacter pamelaeae
  gsb : Geoalkalibacter subterraneus
  gse : Geobacillus stearothermophilus
  gur : Geobacter uraniireducens
  gva : Gardnerella vaginalis 409-05
  hac : Helicobacter acinonychis
  hba : Hirschia baltica
  hbo : Halogeometricum borinquense
  hci : Candidatus Hodgkinia cicadicola Dsem
  hcm : Helicobacter cetorum MIT 99-5656
  hcp : Helicobacter cinaedi PAGU611
  hcr : Candidatus Hepatoplasma crinochetorum
  hcs : Halomonas campaniensis
  hde : Candidatus Hamiltonella defensa
  hdn : Hyphomicrobium denitrificans
  hfe : Helicobacter felis
  hhi : Haloarcula hispanica
  hhl : Halobacteroides halobius
  hin : Haemophilus influenzae Rd KW20
  hla : Halorubrum lacusprofundi
  hma : Haloarcula marismortui
  hmc : Hyphomicrobium sp. MC1
  hmu : Halomicrobium mukohataei
  hoh : Haliangium ochraceum
 hpys : Helicobacter pylori SouthAfrica20
  hse : Herbaspirillum seropedicae
  hso : Haemophilus somnus 129PT
  hte : Hydrogenobacter thermophilus
  htu : Haloterrigena turkmenica
  hvo : Haloferax volcanii
  iag : Ignisphaera aggregans
  iho : Ignicoccus hospitalis
  jde : Jonesia denitrificans
  kal : Kutzneria albida
  kga : Candidatus Kinetoplastibacterium galatii
  kpn : Klebsiella pneumoniae subsp. pneumoniae MGH 78578
  krh : Kocuria rhizophila
  kse : Kytococcus sedentarius
  kvl : Ketogulonigenium vulgarum
  lau : Candidatus Liberibacter africanus
  lbh : Lactobacillus buchneri NRRL B-30929
  lbr : Lactobacillus brevis ATCC 367
  lci : Leuconostoc citreum
  lcr : Lactobacillus crispatus
  lga : Lactobacillus gasseri
  lgs : Leuconostoc gasicomitatum
  lic : Leptospira interrogans serovar Copenhageni
  lin : Listeria innocua
  lke : Lactobacillus kefiranofaciens
  lla : Lactococcus lactis subsp. lactis IL1403
  llc : Lactococcus lactis subsp. cremoris SK11
  llx : Lactococcus lactis subsp. lactis NCDO 2118
  lmp : Listeria monocytogenes 07PF0776
  lpl : Lactobacillus plantarum WCFS1
  lrh : Lactobacillus rhamnosus GG
  lsa : Lactobacillus sakei
  lsn : Lactobacillus sanfranciscensis
  mac : Methanosarcina acetivorans
  mad : Marinobacter adhaerens
  mae : Methanococcus aeolicus
 malg : Marinovum algicola
  mbc : Mycoplasma bovoculi
  mbs : Marinobacter sp. BSs20148
  mca : Methylococcus capsulatus
  mcb : Mycobacterium chubuense
  mch : Methylobacterium extorquens CM4
  mcj : Methanosaeta concilii
  mcu : Mobiluncus curtisii
  mei : Methylovorus glucosetrophus SIP3-4
  men : Candidatus Moranella endobia PCIT
  mep : Methylovorus sp. MP688
  mes : Mesorhizobium sp. BNC1
  mev : Methanohalobium evestigatum
  mew : Methanobacterium sp. SWAN-1
  mfa : Methylobacillus flagellatus
  mfc : Methanobacterium formicicum
  mfs : Methanocaldococcus sp. FS406-22
  mgb : Mycoplasma gallinaceum
  mhc : Marinobacter hydrocarbonoclasticus
  mhd : Marinithermus hydrothermalis
  mhi : Methanosaeta harundinacea
  mhq : Mannheimia haemolytica USDA-ARS-USMARC-183
  mhr : Mycoplasma hyorhinis HUB-1
  mhz : Methanomethylovorans hollandica
  mib : Microgenomates
  mic : Microcoleus sp. PCC 7113
  mif : Methanocaldococcus infernus
  mig : Methanotorris igneus
  mlc : Mycoplasma leachii PG50
  mli : Mycobacterium liflandii
  mlu : Micrococcus luteus
  mmg : Methanothermobacter marburgensis
  mmi : Mycobacterium marinum M
  mmo : Mycoplasma mobile
  mmr : Maricaulis maris
  mms : Minibacterium massiliensis
  mov : Mycoplasma ovis
  mpe : Mycoplasma penetrans
  mph : Microlunatus phosphovorus
  mpl : Candidatus Methanosphaerula palustris
  mrb : Meiothermus ruber DSM 1279
  mrs : Muricauda ruestringensis
  mse : Metallosphaera sedula
  msg : Mycobacterium smegmatis MC2 155
  msy : Mycoplasma synoviae
  mvn : Methanococcus vannielii
  mvu : Methanocaldococcus vulcanius
  mwe : Mycoplasma wenyonii
  ndo : Nonlabens dokdonensis
  net : Nitrosomonas eutropha
  neu : Nitrosomonas europaea
  nha : Nitrobacter hamburgensis
  nmr : Nitrosopumilus maritimus
  nno : Nocardia nova
  npe : Natrinema pellirubrum
  npn : Novosphingobium pentaromativorans
  npp : Novosphingobium sp. PP1Y
  npu : Nostoc punctiforme
  nth : Natranaerobius thermophilus
  oac : Oscillatoria acuminata
  oar : Octadecabacter arcticus
  ocg : Oligotropha carboxidovorans OM5
  ooe : Oenococcus oeni
  opr : Oceanithermus profundus
  paa : Prosthecochloris aestuarii
  pac : Propionibacterium acnes KPA171202
  paj : Pantoea ananatis AJ13355
  par : Psychrobacter arcticus
  pbr : Parvularcula bermudensis
  pce : Pediococcus claussenii
  pcl : Pyrobaculum calidifontis
  pcp : Pseudomonas chlororaphis subsp. aurantiaca
  pcu : Candidatus Protochlamydia amoebophila
  pde : Paracoccus denitrificans
  pdt : Prevotella dentalis
  pen : Pseudomonas entomophila
  pes : Candidatus Sodalis pierantonius
  pgi : Porphyromonas gingivalis W83
  pgn : Porphyromonas gingivalis ATCC 33277
  pha : Pseudoalteromonas haloplanktis
  phe : Pedobacter heparinus
  phl : Pelagibacterium halotolerans
  pla : Parvibaculum lavamentivorans
  plt : Pelodictyon luteolum
  plv : Paenibacillus larvae
 pmic : Parvimonas micra
  pmr : Proteus mirabilis HI4320
  pna : Polaromonas naphthalenivorans
  ppd : Pelobacter propionicus
 ppeo : Paenibacillus peoriae
  ppf : Pseudomonas putida F1
  ppn : Paludibacter propionicigenes
  ppz : Pseudomonas poae
  pre : Pseudomonas resinovorans
  prh : Pseudomonas rhizosphaerae
  pru : Prevotella ruminicola
  prw : Psychrobacter sp. PRwf-1
  psf : Pseudovibrio sp. FO-BEG1
  psp : Pseudomonas syringae pv. phaseolicola 1448A
  pub : Candidatus Pelagibacter ubique
  puf : Pelosinus sp. UFO1
  rak : Rickettsia akari
  ran : Riemerella anatipestifer ATCC 11845 = DSM 15868
  rau : Rickettsia australis
  rce : Rhodospirillum centenum
  rdn : Rothia dentocariosa
  rga : Rhizobium gallicum
  rhi : Sinorhizobium fredii NGR234
  rli : Roseobacter litoralis
  rmr : Rhodothermus marinus DSM 4252
  rmu : Rothia mucilaginosa
  rop : Rhodococcus opacus
  rpq : Rickettsia prowazekii Rp22
  rre : Rickettsia rhipicephali
  rrs : Roseiflexus sp. RS-1
  rru : Rhodospirillum rubrum ATCC 11170
  rsi : Runella slithyformis
  rsp : Rhodobacter sphaeroides 2.4.1
  rta : Ramlibacter tataouinensis
  rva : Rhodomicrobium vannielii
 sali : Salinarchaeum sp. Harcht-Bsk1
 salv : Snodgrassella alvi
  saz : Shewanella amazonensis
  sbg : Salmonella bongori
  sco : Streptomyces coelicolor
  scs : Stanieria cyanosphaera
  sdl : Sulfurospirillum deleyianum
  sdy : Shigella dysenteriae
  sei : Salmonella enterica subsp. enterica serovar Paratyphi C
  sen : Saccharopolyspora erythraea
  sfi : Streptomyces fulvissimus
  sga : Streptococcus gallolyticus UCN34
  sgl : Sodalis glossinidius
  sgo : Streptococcus gordonii
  shc : Staphylothermus hellenicus
  shg : Sphingobacterium sp. 21
  shi : Slackia heliotrinireducens
  shl : Shewanella halifaxensis
  sia : Sulfolobus islandicus M.14.25
  sie : Streptococcus intermedius
  sit : Ruegeria sp. TM1040
  siv : Solibacillus silvestris
  skn : Spiroplasma kunkelii
  slg : Staphylococcus lugdunensis HKU09-01
  slu : Streptococcus lutetiensis
  smg : Candidatus Sulcia muelleri GWSS
  smn : Streptococcus macedonicus
 smul : Sulfurospirillum multivorans
  son : Shewanella oneidensis
  srb : Candidate division SR1 bacterium RAAC1_SR1_1
  ssg : Selenomonas sputigena
  ssr : Streptococcus salivarius CCHSS3
  ssz : Serratia symbiotica
 stai : Spiroplasma taiwanense
  stb : Streptococcus pasteurianus
  sth : Symbiobacterium thermophilum
  stp : Salinispora tropica
  stq : Spirochaeta thermophila DSM 6578
  str : Sebaldella termitidis
  stt : Salmonella enterica subsp. enterica serovar Typhi Ty2
  stw : Streptococcus thermophilus MN-ZLW-002
  sus : Candidatus Solibacter usitatus
  tae : Tepidanaerobacter acetatoxydans Re1
  taq : Thermus aquaticus
  tbd : Thiobacillus denitrificans
  tbi : Thermobispora bispora
  tcu : Thermomonospora curvata
  tcy : Thioalkalimicrobium cyclicum
  tde : Treponema denticola
  tea : Taylorella equigenitalis ATCC 35865
  teq : Taylorella equigenitalis MCE9
  thc : Thermus sp. CCB_US3_UF1
  tkm : Thioalkalivibrio sp. K90mix
  tko : Thermococcus kodakaraensis
  tli : Thermovirga lienii
  tlt : Thermococcus litoralis
  tmb : Thioflavicoccus mobilis
  tmt : Thermoanaerobacter mathranii
  tnr : Thermodesulfobium narugense
  toc : Thermosediminibacter oceani
  tol : Thalassolituus oleivorans
  tpd : Thermoanaerobacter pseudethanolicus
  tpi : Treponema primitia
  tpn : Candidatus Tremblaya princeps PCIT
  tpo : Treponema pallidum subsp. pallidum Mexico A
  tpt : Thermotoga petrophila
  tpx : Turneriella parva
  tpy : Trueperella pyogenes
  tpz : Thermacetogenium phaeum
  ttj : Thermus thermophilus HB8
  ttm : Thermoanaerobacterium thermosaccharolyticum DSM 571
  ttr : Thermobaculum terrenum
  vca : Vibrio campbellii
  vei : Verminephrobacter eiseniae
  vfi : Vibrio fischeri ES114
  vsa : Aliivibrio salmonicida LFI1238
  vtu : Vibrio tubiashii
  vvu : Vibrio vulnificus CMCP6
  xau : Xanthobacter autotrophicus
  xbo : Xenorhabdus bovienii
  xfu : Xanthomonas fuscans
  yfr : Yersinia frederiksenii
  ysi : Yersinia similis
  zpr : Zunongwangia profunda
