# Supplementary material for: Large scale evaluation of differences between network-based and pairwise sequence-alignment-based methods of dendrogram reconstruction
Source: PLoS One. 2019 Sep 5;14(9):e0221631. doi: 10.1371/journal.pone.0221631 (PMC6728023; doi:10.1371/journal.pone.0221631)
Supplement: S3 File — The file trees.txt contains all dendrograms generated for each set in each ensemble in newick format. (TXT) [file pone.0221631.s003.txt]

## First ensemble:

Set  1:
    T16S -> (((((((((gsb:0.354361, dba:0.354361):0.081934, (rop:0.233435, sfi:0.233435):0.202860):0.026968, cce:0.474599):-0.000000, (stb:0.436810, bts:0.436810):0.037789):0.039485, (((bte:0.291149, salv:0.291149):0.122815, pmr:0.419633):0.080903, rak:0.506205):0.013548):0.079422, mbc:0.610512):0.036882, (((zpr:0.394211, afd:0.394211):0.060978, (chu:0.432688, cpi:0.432688):0.022502):0.033152, pru:0.499678):0.147716):0.057205, srb:0.715936):0.278396, (sit:0.193584, rsp:0.193584):0.800747) 
    TENZs -> (((((((((gsb:0.747753, bts:0.747753):0.050983, dba:0.801351):0.041179, ((bte:0.643173, salv:0.643173):0.032028, pmr:0.677815):0.164715):0.032028, (cce:0.877172, stb:0.877172):-0.000000):0.025349, ((sit:0.394793, rsp:0.394793):0.413095, rak:0.810502):0.094634):0.022408, (rop:0.630100, sfi:0.630100):0.300057):0.006766, ((zpr:0.646441, (chu:0.615720, cpi:0.615720):0.028106):0.020263, (afd:0.581731, pru:0.581731):0.084972):0.270220):0.037731, srb:0.982498):0.014886, mbc:0.999999) 
    T1ENZ -> ((((gsb:0.497704, dba:0.497704):0.024885, bts:0.535624):0.026959, bte:0.575618):0.411346, (((((((zpr:0.430158, (afd:0.336543, pru:0.336543):0.080581):0.011850, chu:0.455044):-0.000000, cpi:0.468079):0.212534, ((rop:0.504814, sfi:0.504814):0.138498, ((pmr:0.430158, salv:0.430158):0.136276, stb:0.579470):0.063842):0.024265):0.039355, srb:0.746038):0.027678, (((sit:0.264257, rsp:0.264257):0.320545, rak:0.597837):0.064287, cce:0.675159):0.098557):0.096265, mbc:0.896052):0.090913) 
    TS1 -> ((((((gsb:0.017502, dba:0.017502):0.041182, (cce:0.001030, salv:0.001030):0.057655):0.084166, ((afd:0.015443, pru:0.015443):0.009781, stb:0.031401):0.117626):0.228753, ((((zpr:0.009266, bts:0.009266):0.048904, chu:0.064347):0.030114, pmr:0.100639):0.052636, cpi:0.159452):0.224507):0.205363, ((bte:0.114280, rop:0.114280):0.093689, ((sit:0.004118, rsp:0.004118):0.064862, sfi:0.075157):0.132812):0.381352):0.392146, ((mbc:0.000000, srb:0.000000):0.317102, rak:0.323279):0.670544) 
    TS2 -> (((((gsb:0.015221, dba:0.015221):0.063183, chu:0.080527):0.105748, ((cce:0.005663, salv:0.005663):0.109730, (afd:0.007079, (pru:-0.000000, stb:-0.000000):0.004956):0.108314):0.068758):0.472767, ((mbc:0.018052, srb:0.018052):0.280519, rak:0.300695):0.360471):0.334587, ((((zpr:0.010973, bts:0.010973):0.115747, (pmr:0.021592, cpi:0.021592):0.105128):0.123357, sfi:0.254325):0.181452, ((bte:0.099996, (sit:0.031503, rsp:0.031503):0.066369):0.066457, rop:0.168577):0.267201):0.559975) 
    TNET1 -> (((((((gsb:0.353185, dba:0.353185):0.025695, salv:0.386062):0.004251, pmr:0.397495):0.042723, ((cce:0.385926, (afd:0.322995, pru:0.322995):0.055749):0.010737, stb:0.403845):0.036374):0.041831, ((((zpr:0.309361, chu:0.309361):0.021352, cpi:0.337895):0.048479, (sfi:0.386374, bts:0.386374):-0.000000):0.023530, (bte:0.379888, ((sit:0.311192, rsp:0.311192):0.049360, rop:0.367734):0.004972):0.037198):0.064964):0.194409, rak:0.698005):0.294813, (mbc:0.595637, srb:0.595637):0.397181) 
    TNET2 -> (((((((gsb:0.319814, dba:0.319814):0.037845, salv:0.373867):0.059066, (cce:0.392263, ((afd:0.200788, pru:0.200788):0.128283, stb:0.345281):0.030774):0.040670):0.071298, pmr:0.536649):0.061711, (((zpr:0.292773, chu:0.292773):0.089407, cpi:0.398389):0.136847, (sfi:0.535236, bts:0.535236):-0.000000):0.046915):0.144355, (bte:0.682823, ((sit:0.372958, rsp:0.372958):0.231264, rop:0.620430):0.046184):0.076100):0.208660, ((mbc:0.191074, srb:0.191074):0.169159, rak:0.376442):0.607350) 
    TNET3 -> (((((((gsb:0.131188, dba:0.131188):0.024658, salv:0.170029):0.000000, pmr:0.184211):0.052519, ((cce:0.181633, (afd:0.093798, pru:0.093798):0.073652):0.009589, stb:0.205404):0.031326):0.059937, ((((zpr:0.093798, chu:0.093798):0.020468, cpi:0.128448):0.050163, (sfi:0.176959, bts:0.176959):0.001652):0.022870, (bte:0.173091, ((sit:0.084128, rsp:0.084128):0.053346, rop:0.151656):0.007252):0.042573):0.081004):0.255825, rak:0.595040):0.390777, (mbc:0.439335, srb:0.439335):0.546482) 
    TNET4 -> ((((((((gsb:0.184542, dba:0.184542):0.074494, (pmr:0.221789, salv:0.221789):0.037247):0.034867, ((bte:0.223482, ((sit:0.126978, rsp:0.126978):0.072801, rop:0.204858):0.013544):0.060103, sfi:0.288664):0.010317):0.032523, (((zpr:0.167611, cpi:0.167611):0.038940, chu:0.211631):0.104969, bts:0.321678):0.014906):0.056003, ((cce:0.265808, stb:0.265808):0.000000, (afd:0.177770, pru:0.177770):0.088038):0.126779):0.124689, mbc:0.532517):0.291573, srb:0.829168):0.165752, rak:1.000000) 
###
Set  2:
    T16S -> (((((((mad:0.377923, afi:0.377923):0.028115, (gan:0.363194, vtu:0.363194):0.042844):0.058391, ((bvn:0.351738, ccr:0.351738):0.106260, dsf:0.485933):0.006432):0.033753, (((lin:0.377923, slu:0.377923):0.093167, ((tpd:0.435201, tae:0.435201):0.003977, cad:0.467113):0.003977):0.027093, cgc:0.554054):0.000000):0.018437, (ccv:0.409017, hcm:0.409017):0.191410):0.082811, (smg:0.670861, pgi:0.670861):0.040313):0.232956, (mse:0.746141, (nmr:0.674134, mae:0.674134):0.044072):0.225924) 
    TENZs -> (((((((((mad:0.533354, (gan:0.404553, vtu:0.404553):0.117677):0.065571, afi:0.610049):0.098724, (bvn:0.549746, ccr:0.549746):0.159026):0.014563, dsf:0.745583):-0.000000, cgc:0.756706):0.010483, ((lin:0.525157, slu:0.525157):0.177687, ((tpd:0.567310, cad:0.567310):0.023418, tae:0.601852):0.100992):0.053222):0.000571, (ccv:0.574336, hcm:0.574336):0.204549):0.066793, (smg:0.719530, pgi:0.719530):0.137272):0.120950, (mse:0.830182, (nmr:0.793298, mae:0.793298):0.025760):0.158695) 
    T1ENZ -> (((((mad:0.603526, vtu:0.603526):0.124494, gan:0.743716):0.169807, (((((lin:0.707326, slu:0.707326):0.084972, (((tpd:0.663181, cad:0.663181):0.009955, mae:0.688833):0.057680, nmr:0.762209):0.030089):0.020842, tae:0.844533):0.035556, (afi:0.864518, ((dsf:0.769368, cgc:0.769368):0.039783, ccr:0.824847):0.023974):0.015571):0.000387, bvn:0.911870):0.001652):0.000000, (ccv:0.769368, hcm:0.769368):0.159851):0.039388, (mse:0.953703, (smg:0.795616, pgi:0.795616):0.142390):0.030601) 
    TS1 -> (((((mad:0.086902, vtu:0.086902):0.082618, ccr:0.171967):0.222991, ((((lin:0.026927, dsf:0.026927):0.039167, (afi:0.029375, cgc:0.029375):0.036719):0.055996, (mse:0.058138, ((tpd:-0.000000, tae:-0.000000):0.008568, cad:0.011016):0.044675):0.066400):0.073591, gan:0.203025):0.191933):0.203293, (((ccv:0.022031, slu:0.022031):0.010404, (nmr:0.001224, pgi:0.001224):0.031211):0.123315, ((bvn:0.051407, hcm:0.051407):0.036719, mae:0.090574):0.067624):0.440054):0.394404, smg:1.000000) 
    TS2 -> ((((mad:0.109841, (vtu:0.002175, ccr:0.002175):0.106941):0.082109, gan:0.192675):0.268599, ((((lin:0.030813, dsf:0.030813):0.022476, (afi:0.023563, cgc:0.023563):0.029726):0.061718, (((mse:0.004350, cad:0.004350):0.015588, tae:0.020663):0.011419, tpd:0.032807):0.082925):0.156197, ((((ccv:0.000000, slu:0.000000):0.001088, pgi:0.001813):0.043320, nmr:0.045858):0.055646, (bvn:0.063621, (hcm:0.039514, mae:0.039514):0.023382):0.037882):0.170426):0.187894):0.537276, smg:1.000000) 
    TNET1 -> (((((((mad:0.315049, ccr:0.315049):0.000000, (gan:0.286985, vtu:0.286985):0.028064):0.058926, (((lin:0.302576, slu:0.302576):0.033868, (tpd:0.299458, tae:0.299458):0.036986):0.015834, (((afi:0.311762, cgc:0.311762):0.005804, dsf:0.325522):0.010032, cad:0.343511):0.016723):0.013741):0.012087, ((ccv:0.304712, hcm:0.304712):0.070982, bvn:0.383650):0.018326):0.008927, pgi:0.426816):0.089146, ((mse:0.329420, nmr:0.329420):0.085539, mae:0.422915):0.093047):0.468125, smg:1.000000) 
    TNET2 -> (((mad:0.612687, (gan:0.477277, vtu:0.477277):0.119022):0.056054, ccr:0.685129):0.298483, ((((((lin:0.375985, slu:0.375985):0.140921, (tpd:0.418000, tae:0.418000):0.098906):0.032825, cad:0.582507):0.043665, (((ccv:0.368946, hcm:0.368946):0.158755, bvn:0.544089):0.065696, ((afi:0.467626, dsf:0.467626):0.039197, cgc:0.523211):0.086574):0.000000):0.043426, pgi:0.702375):0.122868, ((mse:0.476968, nmr:0.476968):0.260004, (smg:0.646070, mae:0.646070):0.090902):0.071883):0.141981) 
    TNET3 -> (((((((mad:0.123235, (gan:0.088377, vtu:0.088377):0.023973):0.000000, ccr:0.134120):0.081130, (((lin:0.103408, slu:0.103408):0.047363, (tpd:0.111183, tae:0.111183):0.039588):0.017769, (((afi:0.116626, cgc:0.116626):0.004924, dsf:0.132435):0.019956, cad:0.163276):0.016149):0.024939):0.010160, ((ccv:0.122846, hcm:0.122846):0.084359, bvn:0.218091):0.018205):0.011159, pgi:0.269224):0.101263, ((mse:0.150577, nmr:0.150577):0.113905, mae:0.275367):0.095120):0.607743, smg:1.000000) 
    TNET4 -> ((((((((mad:0.230221, ccr:0.230221):0.010421, (gan:0.178249, vtu:0.178249):0.062393):0.077552, (afi:0.290856, bvn:0.290856):0.052648):0.097314, ((lin:0.286525, slu:0.286525):0.069972, (tpd:0.308180, tae:0.308180):0.048317):0.084321):0.000000, ((ccv:0.221559, hcm:0.221559):0.204235, (cad:0.409960, (dsf:0.347159, cgc:0.347159):0.037490):0.015834):0.040331):0.062259, pgi:0.604315):0.147052, ((mse:0.312511, nmr:0.312511):0.245380, mae:0.583202):0.168166):0.198007, smg:0.999996) 
###
Set  3:
    T16S -> ((((((((((((cro:0.302805, (vfi:0.160486, vca:0.160486):0.134610):0.185438, tcy:0.495952):0.058830, bpc:0.562491):0.048085, (rre:0.483938, ead:0.483938):0.126638):0.029083, daf:0.655080):0.004275, amr:0.667064):0.015692, ((pmic:0.555098, (cah:0.528297, eac:0.528297):0.019091):0.051205, (lga:0.432186, lmp:0.432186):0.174117):0.068744):0.033615, bbi:0.731791):0.040783, (thc:0.445124, mrb:0.445124):0.327450):-0.000000, ant:0.787993):0.073549, fbr:0.869251):0.123039, mov:1.000000) 
    TENZs -> (((((((((cro:0.381417, (vfi:0.199087, vca:0.199087):0.175619):0.204503, tcy:0.592632):0.058277, bpc:0.657621):0.112134, amr:0.776466):0.030860, (rre:0.749087, ead:0.749087):0.058240):0.014329, ((ant:0.800837, daf:0.800837):0.020818, ((pmic:0.655214, (cah:0.596242, eac:0.596242):0.052260):0.092276, (lga:0.623923, lmp:0.623923):0.123567):0.067454):-0.000000):0.019386, ((thc:0.461450, mrb:0.461450):0.372993, fbr:0.841155):0.013311):0.012633, bbi:0.880522):0.112766, mov:1.000000) 
    T1ENZ -> (((((((cro:0.360086, (vfi:0.149017, vca:0.149017):0.193485):0.272715, tcy:0.650386):0.034870, bpc:0.702840):0.139270, (((ant:0.690157, rre:0.690157):0.078869, (lga:0.705189, lmp:0.705189):0.063837):0.002458, ead:0.806653):0.035457):0.000276, ((thc:0.532324, mrb:0.532324):0.270523, daf:0.820432):0.039538):-0.000000, ((((pmic:0.656336, (cah:0.618757, eac:0.618757):0.019995):0.080748, amr:0.754668):0.012635, bbi:0.784888):0.033070, fbr:0.835542):0.042012):0.087276, mov:1.000000) 
    TS1 -> (((cro:0.045529, ead:0.045529):0.230492, (((vfi:0.039025, vca:0.039025):0.028727, (bpc:0.024933, amr:0.024933):0.042819):0.080489, mrb:0.152577):0.123444):0.719643, (mov:0.611833, ((((ant:0.037399, (thc:0.018428, daf:0.018428):0.016802):0.054472, (fbr:0.021681, (lmp:-0.000000, cah:-0.000000):0.019513):0.070191):0.096343, ((tcy:0.046613, bbi:0.046613):0.035231, eac:0.084012):0.106370):0.202375, ((pmic:0.050949, lga:0.050949):0.047155, rre:0.100273):0.294653):0.212571):0.385999) 
    TS2 -> ((((cro:0.013129, ead:0.013129):0.240301, ((vfi:0.068269, vca:0.068269):0.072864, ((bpc:0.030383, mrb:0.030383):0.038823, amr:0.069957):0.071176):0.111547):0.281950, (((ant:0.000000, thc:0.000000):0.079850, (((fbr:0.011628, cah:0.011628):0.009190, lmp:0.021569):0.026351, daf:0.048670):0.031181):0.119072, (tcy:0.050827, (bbi:0.025132, eac:0.025132):0.024944):0.148846):0.335707):0.462369, (mov:0.426213, ((pmic:0.040886, lga:0.040886):0.107092, rre:0.148729):0.276734):0.573037) 
    TNET1 -> (((((((((cro:0.290165, (vfi:0.267691, vca:0.267691):0.020346):0.039476, ead:0.331768):0.009192, bpc:0.343087):0.022106, (((ant:0.333965, tcy:0.333965):0.015240, fbr:0.351332):0.002562, amr:0.356021):0.009172):-0.000000, (thc:0.282558, mrb:0.282558):0.084763):0.032136, (bbi:0.368170, ((lmp:0.326549, (cah:0.300828, eac:0.300828):0.023594):0.027128, daf:0.355804):0.010238):0.033415):0.103021, (pmic:0.454703, lga:0.454703):0.052031):0.117584, rre:0.628573):0.369299, mov:1.000000) 
    TNET2 -> ((((cro:0.422231, (vfi:0.299480, vca:0.299480):0.101783):0.197289, ead:0.640488):0.114051, ((((((ant:0.493953, tcy:0.493953):0.002538, fbr:0.517460):0.046129, bpc:0.584557):0.032839, (thc:0.348560, mrb:0.348560):0.268837):0.000000, amr:0.659333):0.034717, (bbi:0.560148, ((lmp:0.420471, (cah:0.329204, eac:0.329204):0.070298):0.091046, daf:0.532485):0.006694):0.133903):0.039519):0.203525, (((mov:0.466566, lga:0.466566):0.032329, pmic:0.519863):0.029644, rre:0.570475):0.408556) 
    TNET3 -> (((((((cro:0.077058, (vfi:0.053805, vca:0.053805):0.014871):0.040489, ead:0.125928):0.056247, ((thc:0.079221, mrb:0.079221):0.082060, (fbr:0.157089, amr:0.157089):0.004191):0.012513):0.027458, (((((ant:0.140056, bpc:0.140056):0.005137, tcy:0.153574):-0.000000, daf:0.161956):0.012378, (lmp:0.125996, (cah:0.097066, eac:0.097066):0.020549):0.048338):0.007833, bbi:0.198930):0.019085):0.139633, (pmic:0.308771, lga:0.308771):0.057259):0.135244, rre:0.518037):0.473581, mov:1.000000) 
    TNET4 -> ((((((((cro:0.108420, vca:0.108420):0.007491, vfi:0.127344):0.061898, ead:0.200675):0.000000, bpc:0.212108):0.027500, (ant:0.225119, tcy:0.225119):0.014490):0.049184, ((thc:0.127344, mrb:0.127344):0.156519, (fbr:0.247197, amr:0.247197):0.036666):0.004927):0.093735, rre:0.416824):0.571740, (mov:0.468471, ((pmic:0.320922, ((lmp:0.215657, (cah:0.190424, eac:0.190424):0.013799):0.031935, daf:0.259024):0.050464):0.022375, (bbi:0.269275, lga:0.269275):0.074022):0.102307):0.520093) 
###
Set  4:
    T16S -> ((((((((dae:0.433991, ckl:0.433991):0.038733, (lke:0.439756, euc:0.439756):0.032968):0.021111, (((((stt:0.041976, sen:0.041976):0.186820, ((men:0.194746, ebi:0.194746):0.003063, hde:0.214924):0.013872):0.065756, (cja:0.269690, saz:0.269690):0.041976):0.097014, bmr:0.442909):0.011350, dde:0.471374):0.039578):0.000000, hhl:0.545179):0.048731, (mgb:0.569467, hcr:0.569467):0.024445):0.017793, taq:0.645934):0.032975, tea:0.696024):0.286861, (mew:0.500288, mhz:0.500288):0.482596) 
    TENZs -> ((((((((dae:0.573583, hhl:0.573583):0.063614, ckl:0.647264):0.060714, dde:0.718045):0.023293, lke:0.751405):0.028007, euc:0.789479):0.027745, ((taq:0.772001, sen:0.772001):0.000000, (((((((stt:0.172106, ebi:0.172106):0.151800, hde:0.333973):0.041568, men:0.385608):0.060278, saz:0.455954):0.061947, cja:0.527968):0.099295, tea:0.637328):0.094327, bmr:0.741723):0.030278):0.035156):0.008417, (mgb:0.755756, hcr:0.755756):0.079951):0.144157, (mew:0.720946, mhz:0.720946):0.268985) 
    T1ENZ -> (((((dae:0.723359, mew:0.723359):0.066710, ckl:0.808453):0.098897, (((stt:0.597440, ebi:0.597440):0.153279, ((men:0.413480, hde:0.413480):0.022441, saz:0.454305):0.296414):0.095085, (tea:0.846327, (hcr:0.545301, bmr:0.545301):0.282642):0.017861):0.024778):0.011265, ((mgb:0.892194, (lke:0.869937, ((cja:0.675156, mhz:0.675156):0.040640, (sen:0.576781, dde:0.576781):0.139015):0.117373):0.003873):0.000000, hhl:0.910578):0.026420):0.026233, (taq:0.873872, euc:0.873872):0.107743) 
    TS1 -> ((((((dae:0.034332, tea:0.034332):0.019312, hhl:0.057936):0.078106, ((taq:0.008583, ckl:0.008583):0.056219, dde:0.069094):0.066948):0.221123, ((stt:0.011158, ebi:0.011158):0.129390, ((cja:0.049782, bmr:0.049782):0.035620, saz:0.089694):0.050855):0.216616):0.220720, (((mgb:0.012875, hcr:0.012875):0.007725, men:0.024891):0.234802, ((((lke:0.000000, hde:0.000000):0.026179, mew:0.030470):0.013948, mhz:0.048709):0.060404, euc:0.113404):0.146288):0.322484):0.404949, sen:1.000000) 
    TS2 -> ((((((dae:0.049325, hhl:0.049325):0.092964, (((lke:0.020004, mew:0.020004):0.018908, (hde:0.015620, mhz:0.015620):0.023292):0.022607, tea:0.064808):0.077482):0.074947, (((taq:0.017264, dde:0.017264):0.015209, ckl:0.034117):0.050764, cja:0.086525):0.132356):0.178050, ((stt:0.006029, ebi:0.006029):0.160992, (bmr:0.050695, saz:0.050695):0.116325):0.229910):0.251970, sen:0.653833):0.344523, (((mgb:-0.000000, hcr:-0.000000):0.014524, men:0.016168):0.157704, euc:0.175516):0.822840) 
    TNET1 -> (((((((((((dae:0.277132, ckl:0.277132):0.002534, hhl:0.295362):-0.000000, dde:0.311059):0.005511, taq:0.332267):0.006119, ((((stt:0.255991, ebi:0.255991):0.007886, saz:0.279574):0.009032, cja:0.304302):0.012084, bmr:0.332083):0.006303):0.022681, (tea:0.302989, hde:0.302989):0.073774):0.046559, lke:0.454716):0.029154, euc:0.499567):0.052203, (mew:0.262179, mhz:0.262179):0.289590):0.100669, sen:0.683832):0.300471, ((mgb:0.352028, hcr:0.352028):0.217205, men:0.584930):0.399374) 
    TNET2 -> ((((((((dae:0.253613, ckl:0.253613):0.046139, hhl:0.312541):0.047584, dde:0.372914):0.038482, taq:0.424184):0.053176, bmr:0.490149):0.025653, (((stt:0.297129, ebi:0.297129):0.060521, saz:0.370439):0.041530, cja:0.424757):0.091044):0.088561, ((((((mgb:0.169398, hcr:0.169398):0.084882, men:0.267069):0.121837, euc:0.401694):0.035605, lke:0.450088):0.000000, (tea:0.255549, hde:0.255549):0.194539):0.060762, (mew:0.196105, mhz:0.196105):0.327534):0.080723):0.357272, sen:1.000000) 
    TNET3 -> (((((((((((dae:0.090052, ckl:0.090052):0.014592, hhl:0.117133):0.007953, dde:0.137575):0.019785, (taq:0.157360, bmr:0.157360):0.000000):0.000191, (((stt:0.061130, ebi:0.061130):0.014724, saz:0.088343):0.020837, cja:0.121668):0.048372):0.031541, (tea:0.123706, hde:0.123706):0.090364):0.072366, lke:0.311414):0.069926, euc:0.393828):0.059144, (mew:0.090052, mhz:0.090052):0.362920):0.105888, sen:0.583838):0.403673, ((mgb:0.224143, hcr:0.224143):0.254248, men:0.490880):0.496631) 
    TNET4 -> ((((((((dae:0.281862, ckl:0.281862):0.047816, dde:0.344777):0.039008, hhl:0.398885):0.093115, euc:0.507099):0.041212, lke:0.563406):0.083990, (mgb:0.422793, hcr:0.422793):0.224609):0.052044, (((((((stt:0.156031, ebi:0.156031):0.000000, saz:0.171130):0.057882, cja:0.244112):0.099407, tea:0.358619):0.024225, bmr:0.397943):0.055995, sen:0.469033):0.080059, (men:0.387560, hde:0.387560):0.161537):0.150348):0.255256, ((mew:0.231529, mhz:0.231529):0.357360, taq:0.603989):0.380911) 
###
Set  5:
    T16S -> (((((lgs:0.431338, (amr:0.193506, gei:0.193506):0.225381):-0.000000, (((nno:0.187377, (sco:0.166536, amq:0.166536):0.008390):0.054976, ((mcu:0.188603, tpy:0.188603):0.018811, (rmu:0.184925, jde:0.184925):0.022489):0.022489):0.151058, ttm:0.418312):0.013026):0.019529, (((psp:0.221703, shl:0.221703):0.073365, aap:0.307518):0.123015, ((cnc:0.278096, axy:0.278096):0.083172, neu:0.373719):0.056815):0.020333):0.096476, (bbq:0.447275, ppn:0.447275):0.124969):0.402854, tpo:0.999999) 
    TENZs -> ((((lgs:0.899738, (((psp:0.630488, (aap:0.546608, shl:0.546608):0.069544):0.059878, ((cnc:0.519085, axy:0.519085):0.096412, neu:0.629832):0.060533):0.145806, ((amr:0.439138, gei:0.439138):0.389334, ttm:0.842807):0.007700):0.020560):0.027279, ((((nno:0.505979, amq:0.505979):0.110173, sco:0.630488):0.040383, rmu:0.685206):0.000000, (mcu:0.650802, (tpy:0.613450, jde:0.613450):0.023017):0.034404):0.227476):0.009038, (bbq:0.760239, ppn:0.760239):0.190151):0.020938, tpo:0.999999) 
    T1ENZ -> ((((((lgs:0.819169, ttm:0.819169):0.034416, (bbq:0.712289, ppn:0.712289):0.141296):0.016555, (amr:0.525250, gei:0.525250):0.358686):0.014177, ((psp:0.717517, (aap:0.696025, shl:0.696025):0.007696):0.000000, ((cnc:0.504339, axy:0.504339):0.159303, neu:0.677437):0.040080):0.180595):0.013750, (((((nno:0.385841, amq:0.385841):0.069849, sco:0.469486):0.158722, (tpy:0.584498, jde:0.584498):0.043710):0.032529, mcu:0.688328):0.072608, rmu:0.774732):0.164721):0.032955, tpo:1.000000) 
    TS1 -> ((((((lgs:0.013663, tpy:0.013663):0.011561, rmu:0.032580):0.059905, mcu:0.099842):0.170389, (((gei:0.004204, neu:0.004204):0.034157, jde:0.045717):0.038623, ((ttm:0.001051, aap:0.001051):0.024172, ppn:0.032580):0.051760):0.178534):0.152325, (bbq:0.132422, tpo:0.132422):0.297491):0.555373, ((((nno:0.030478, shl:0.030478):0.102207, ((psp:0.000000, amq:0.000000):0.008933, axy:0.016290):0.116395):0.077641, amr:0.225039):0.209997, (cnc:0.039937, sco:0.039937):0.395100):0.550250) 
    TS2 -> ((((((lgs:0.016339, tpy:0.016339):0.009734, rmu:0.028506):0.063095, mcu:0.094035):0.195196, (((gei:0.006953, neu:0.006953):0.013384, jde:0.022770):0.061010, ((ttm:0.013905, aap:0.013905):0.011646, ppn:0.027984):0.055795):0.203018):0.159477, (bbq:0.195718, tpo:0.195718):0.255424):0.543992, ((((nno:0.019815, shl:0.019815):0.120542, (psp:0.027637, (amq:0.009038, axy:0.009038):0.016165):0.112720):0.090428, amr:0.235652):0.238542, (cnc:0.000000, sco:0.000000):0.474194):0.520939) 
    TNET1 -> (((((lgs:0.518110, (((mcu:0.436977, tpy:0.436977):0.007182, jde:0.458381):0.010952, rmu:0.483555):0.020334):0.008829, (((amr:0.368008, gei:0.368008):0.081621, neu:0.463851):0.019638, ((ttm:0.419616, ppn:0.419616):0.038076, aap:0.471913):0.011576):0.029228):0.008889, bbq:0.564272):0.133875, (((nno:0.392552, amq:0.392552):0.033890, sco:0.440663):0.041800, ((psp:0.447417, (cnc:0.421899, axy:0.421899):0.011297):-0.000000, shl:0.461639):0.020824):0.201461):0.273409, tpo:1.000000) 
    TNET2 -> ((((lgs:0.455869, (((mcu:0.299914, tpy:0.299914):0.081986, jde:0.390052):0.004901, rmu:0.403104):0.044613):-0.000000, ((bbq:0.418874, aap:0.418874):0.011579, (ttm:0.341283, ppn:0.341283):0.089171):0.017264):0.077763, tpo:0.549935):0.441914, (((nno:0.427279, amq:0.427279):0.202258, sco:0.637688):0.120314, (((psp:0.590309, shl:0.590309):0.035133, ((amr:0.282082, gei:0.282082):0.169075, neu:0.459308):0.166133):0.068893, (cnc:0.579251, axy:0.579251):0.123235):0.047365):0.225694) 
    TNET3 -> ((((lgs:0.363855, ((((amr:0.117870, gei:0.117870):0.106774, neu:0.231971):0.041846, (((ttm:0.183609, ppn:0.183609):0.049828, jde:0.240764):-0.000000, aap:0.248092):0.025725):0.059635, ((mcu:0.211245, tpy:0.211245):0.079348, rmu:0.297920):0.042860):0.008420):0.041597, bbq:0.412780):0.205284, (((nno:0.147599, amq:0.147599):0.059458, sco:0.214385):0.059157, ((psp:0.222131, (cnc:0.187796, axy:0.187796):0.027007):0.008584, shl:0.238043):0.035500):0.337194):0.367281, tpo:1.000000) 
    TNET4 -> (((((((lgs:0.430224, aap:0.430224):0.026681, (rmu:0.343512, jde:0.343512):0.113392):0.025013, tpy:0.528608):0.006670, mcu:0.558624):0.129027, (bbq:0.647003, (ttm:0.456904, ppn:0.456904):0.166753):0.040648):0.097371, ((((nno:0.236790, amq:0.236790):0.116727, sco:0.376863):0.187177, (((psp:0.376863, shl:0.376863):0.015008, (cnc:0.290151, axy:0.290151):0.101720):-0.000000, neu:0.438561):0.125479):0.090674, (amr:0.236790, gei:0.236790):0.441269):0.106956):0.144942, tpo:1.000000) 
###
Set  6:
    T16S -> ((((((((dar:0.305878, (bpt:0.141085, kga:0.141085):0.162850):0.159740, ((mhq:0.375837, son:0.375837):0.032259, par:0.410039):0.055579):0.071928, (rau:0.435691, ((ocg:0.242137, mch:0.242137):0.137975, apb:0.382056):0.051692):0.103798):0.051571, fsi:0.594945):-0.000000, (((sth:0.501764, ele:0.501764):0.012049, cgy:0.515756):0.061797, (eel:0.521974, lcr:0.521974):0.055579):0.015450):0.065538, phe:0.664371):0.028579, mhr:0.694893):0.303163, (hhi:0.713196, cma:0.713196):0.284859) 
    TENZs -> (((((((dar:0.525663, (bpt:0.433205, kga:0.433205):0.089541):0.087579, ((mhq:0.435531, son:0.435531):0.147109, par:0.585557):0.027685):0.132426, ((sth:0.689064, fsi:0.689064):0.012784, ele:0.704764):0.043820):0.013656, (rau:0.677724, ((ocg:0.437857, mch:0.437857):0.153506, apb:0.594280):0.080528):0.087434):0.031182, ((eel:0.755354, lcr:0.755354):0.040986, (phe:0.787918, cgy:0.787918):0.008422):0.000000):0.050026, mhr:0.855117):0.141966, (hhi:0.885609, cma:0.885609):0.111474) 
    T1ENZ -> ((((((((dar:0.380199, (bpt:0.299689, kga:0.299689):0.068038):0.017658, mhq:0.410328):0.031241, rau:0.454041):-0.000000, (ocg:0.206831, mch:0.206831):0.247210):0.146789, (sth:0.571348, cgy:0.571348):0.041953):0.025399, (phe:0.635558, hhi:0.635558):0.015613):0.050969, ((mhr:0.684951, cma:0.684951):0.017164, par:0.714586):0.000025):0.260445, ((eel:0.624445, (ele:0.567891, (apb:0.403413, fsi:0.403413):0.152005):0.044083):0.120394, (lcr:0.621728, son:0.621728):0.123111):0.230218) 
    TS1 -> (((((dar:0.000000, mch:0.000000):0.034833, bpt:0.041405):0.138345, (apb:0.006572, son:0.006572):0.173177):0.205627, (((sth:0.042062, mhq:0.042062):0.074594, ((eel:0.010516, cma:0.010516):0.055864, (hhi:0.017088, fsi:0.017088):0.049291):0.043705):0.092504, ((phe:0.003943, par:0.003943):0.057178, (ocg:0.015773, cgy:0.015773):0.045348):0.148039):0.169645):0.594907, (((rau:0.027603, kga:0.027603):0.214253, (lcr:0.135387, ele:0.135387):0.106470):0.231341, mhr:0.486342):0.507086) 
    TS2 -> ((((dar:0.081918, (bpt:0.040959, mch:0.040959):0.034406):0.060005, (apb:0.061848, son:0.061848):0.080075):0.311211, (((sth:0.002458, mhq:0.002458):0.094001, ((phe:0.000000, par:0.000000):0.027442, (ocg:0.009830, cgy:0.009830):0.017612):0.062462):0.156105, (((eel:0.037273, cma:0.037273):0.019046, ele:0.062872):0.047205, (hhi:0.015155, fsi:0.015155):0.094922):0.142486):0.194017):0.527206, ((rau:0.129635, (lcr:0.054475, kga:0.054475):0.068606):0.236640, mhr:0.372829):0.620618) 
    TNET1 -> (((((((((((dar:0.412827, par:0.412827):0.010615, bpt:0.426145):0.014405, son:0.443255):0.010960, ((ocg:0.417550, mch:0.417550):0.016046, apb:0.436300):0.017915):0.038334, (((sth:0.443337, fsi:0.443337):0.042897, phe:0.488938):-0.000000, mhq:0.491642):0.003611):0.015771, cgy:0.516432):0.039973, (eel:0.446029, ele:0.446029):0.110375):0.012533, (hhi:0.441212, cma:0.441212):0.130430):0.149696, lcr:0.726746):0.087338, (rau:0.583611, kga:0.583611):0.230473):0.180509, mhr:1.000000) 
    TNET2 -> ((((dar:0.616423, bpt:0.616423):0.054482, (mch:0.611634, apb:0.611634):0.059271):0.145724, ((((sth:0.658778, (eel:0.437029, ele:0.437029):0.204762):-0.000000, (phe:0.642737, ((((ocg:0.450356, fsi:0.450356):0.003958, par:0.471301):0.046570, son:0.534858):0.037468, mhq:0.589313):0.036437):0.016042):0.035708, cgy:0.728459):0.042520, (hhi:0.467573, cma:0.467573):0.303407):0.045649):0.132412, ((rau:0.486275, kga:0.486275):0.124335, (lcr:0.502892, mhr:0.502892):0.107719):0.355416) 
    TNET3 -> ((((((((((((dar:0.158669, par:0.158669):0.013152, bpt:0.178925):0.011395, son:0.197425):0.011989, ((ocg:0.158669, mch:0.158669):0.028034, apb:0.193808):0.015606):0.043769, phe:0.267393):0.000000, ((sth:0.195461, fsi:0.195461):0.059659, mhq:0.262226):0.005168):0.019850, cgy:0.301454):0.049432, (eel:0.218612, ele:0.218612):0.132274):0.026647, (hhi:0.217372, cma:0.217372):0.167266):0.211358, lcr:0.610206):0.132363, (rau:0.456317, kga:0.456317):0.286252):0.243220, mhr:1.000000) 
    TNET4 -> ((((((((((dar:0.145155, son:0.145155):0.027947, ((bpt:0.129099, ocg:0.129099):0.018313, mch:0.156394):0.016708):0.017912, par:0.208977):0.057551, (cgy:0.225434, apb:0.225434):0.041093):-0.000000, (sth:0.193322, fsi:0.193322):0.082187):0.036476, phe:0.329948):0.022748, ((eel:0.270390, ele:0.270390):0.066481, (mhq:0.289657, kga:0.289657):0.047214):0.006843):0.084207, (hhi:0.331402, cma:0.331402):0.114478):0.135781, (lcr:0.440582, mhr:0.440582):0.150061):0.391390, rau:0.999997) 
###
Set  7:
    T16S -> (((((((afs:0.560937, ((bsm:0.415637, dec:0.415637):0.088819, (ate:0.065536, chd:0.065536):0.438919):0.025438):0.016384, ((cyt:0.210405, scs:0.210405):0.331992, drt:0.557919):0.019402):0.018257, ((rpq:0.479448, (oar:0.189710, dsh:0.189710):0.274217):0.093184, (((efe:0.438057, tkm:0.438057):0.000000, acu:0.453579):0.056482, net:0.525582):0.047050):0.022946):0.017638, mhd:0.659781):0.072166, chp:0.747467):0.019240, bpak:0.782229):0.202248, (mig:0.532912, mmg:0.532912):0.451565) 
    TENZs -> (((((afs:0.815097, (((cyt:0.326469, scs:0.326469):0.428807, ((efe:0.612835, ((acu:0.558176, tkm:0.558176):0.023468, net:0.585506):0.023468):0.122964, (((bsm:0.628283, dec:0.628283):-0.000000, (ate:0.038915, chd:0.038915):0.589368):0.063571, drt:0.699577):0.036222):0.015615):0.013479, mhd:0.776479):0.034756):0.016313, (rpq:0.738789, (oar:0.347858, dsh:0.347858):0.387070):0.092620):0.030168, chp:0.869301):0.011924, bpak:0.885086):0.111051, (mig:0.649671, mmg:0.649671):0.346466) 
    T1ENZ -> (((afs:0.612366, ((bsm:0.468020, bpak:0.468020):0.073323, chp:0.554853):0.044003):0.103106, ((rpq:0.636048, (oar:0.331568, dsh:0.331568):0.290970):0.000000, ((((cyt:0.196243, scs:0.196243):0.320573, (drt:0.508054, ((ate:0.020321, chd:0.020321):0.392464, dec:0.426295):0.068249):0.008762):0.010948, mhd:0.554783):0.030070, (efe:0.517921, ((acu:0.478169, tkm:0.478169):0.010172, net:0.501851):0.002560):0.066932):0.037686):0.065914):0.257507, (mig:0.648453, mmg:0.648453):0.338036) 
    TS1 -> (((((afs:-0.000000, dsh:-0.000000):0.011959, efe:0.025246):0.134867, oar:0.173400):0.362829, (((cyt:0.053150, bsm:0.053150):0.065773, ((scs:0.006644, net:0.006644):0.035876, (tkm:0.017274, mhd:0.017274):0.025246):0.063115):0.169580, (((drt:0.022589, chd:0.022589):0.008637, acu:0.044513):0.056804, (ate:0.007972, dec:0.007972):0.093344):0.187186):0.221152):0.437196, (((rpq:0.038533, chp:0.038533):0.076402, (mig:0.026575, mmg:0.026575):0.088361):0.147822, bpak:0.289333):0.697380) 
    TS2 -> ((((afs:0.105854, (efe:0.057896, dsh:0.057896):0.047094):0.195831, (oar:0.180385, (cyt:0.012530, bsm:0.012530):0.166991):0.121300):0.239037, (((drt:0.038885, acu:0.038885):0.078203, (ate:0.050119, (dec:-0.000000, chd:-0.000000):0.049255):0.066969):0.117412, (((scs:0.012098, mhd:0.012098):0.009937, net:0.022899):0.081011, tkm:0.104774):0.130590):0.305358):0.456686, (((rpq:0.028516, chp:0.028516):0.169583, (mig:0.041910, mmg:0.041910):0.156189):0.132102, bpak:0.331929):0.667207) 
    TNET1 -> (((((((afs:0.469713, (oar:0.379595, dsh:0.379595):0.070164):0.000000, (bsm:0.441588, mhd:0.441588):0.028126):0.001260, efe:0.510883):0.017511, (((cyt:0.357837, scs:0.357837):0.084064, ((acu:0.387555, tkm:0.387555):0.005783, net:0.413293):0.028608):0.032207, ((drt:0.426777, dec:0.426777):0.007339, (ate:0.305445, chd:0.305445):0.128670):0.039992):0.014377):0.182821, (mig:0.339505, mmg:0.339505):0.391664):0.084055, (rpq:0.551678, chp:0.551678):0.283500):0.124912, bpak:1.000000) 
    TNET2 -> ((((afs:0.620857, (oar:0.330347, dsh:0.330347):0.251341):0.014665, ((((cyt:0.258164, scs:0.258164):0.182509, ((acu:0.252297, tkm:0.252297):0.040109, net:0.331574):0.109099):0.013761, ((drt:0.345125, dec:0.345125):-0.000000, (ate:0.038734, chd:0.038734):0.306391):0.109309):0.027935, (bsm:0.467090, mhd:0.467090):0.093616):0.035647):0.022494, efe:0.736353):0.224478, (((rpq:0.322674, chp:0.322674):0.080196, bpak:0.442039):0.141853, (mig:0.106840, mmg:0.106840):0.477052):0.337770) 
    TNET3 -> ((((((((afs:0.228030, (oar:0.108583, dsh:0.108583):0.107103):0.021217, (bsm:0.204141, mhd:0.204141):0.045107):0.011387, efe:0.285323):0.000000, ((cyt:0.101818, scs:0.101818):0.113868, ((acu:0.124650, tkm:0.124650):0.021904, net:0.158899):0.056787):0.057292):0.034437, ((drt:0.193147, dec:0.193147):0.024864, (ate:0.025287, chd:0.025287):0.192725):0.101748):0.183218, (mig:0.081522, mmg:0.081522):0.446144):0.215067, (rpq:0.387223, chp:0.387223):0.367854):0.220234, bpak:1.000000) 
    TNET4 -> (((((((afs:0.267215, ((oar:0.098647, dsh:0.098647):0.107277, (efe:0.192085, ((acu:0.108748, tkm:0.108748):0.029621, net:0.164306):0.001842):0.013839):0.009418):-0.000000, (bsm:0.223230, mhd:0.223230):0.043985):0.021038, ((drt:0.226598, (ate:0.014469, chd:0.014469):0.186192):0.033830, dec:0.286364):0.027826):0.030311, (cyt:0.098647, scs:0.098647):0.271791):0.049982, (mig:0.118850, mmg:0.118850):0.327507):0.247545, (bpak:0.448828, chp:0.448828):0.271007):0.228288, rpq:0.999997) 
###
Set  8:
    T16S -> (apl:1.000000, (((((((gbe:0.275833, (hmc:0.207661, baus:0.207661):0.065025):0.049293, xfu:0.328272):0.028580, rmr:0.359998):0.014206, (((lsn:0.167807, pce:0.167807):0.021500, efa:0.192454):0.160556, ((ppd:0.307296, drm:0.307296):0.024516, ((((cms:0.138441, ach:0.138441):-0.000000, bfa:0.141587):0.034086, sfi:0.178819):0.009964, ace:0.191929):0.139883):0.018051):0.018049):0.049680, fgi:0.430177):0.039469, bhr:0.472793):0.007671, (fbr:0.382809, cmr:0.382809):0.097654):0.513243) 
    TENZs -> (((((((apl:0.740664, xfu:0.740664):0.128073, (gbe:0.716732, (hmc:0.658232, baus:0.658232):0.054615):0.152005):0.013690, (((lsn:0.525277, pce:0.525277):0.067246, efa:0.596408):0.237927, (ppd:0.745982, drm:0.745982):0.088353):0.048093):0.022000, fgi:0.916081):0.000000, ((fbr:0.659562, cmr:0.659562):0.176269, rmr:0.839716):0.076365):0.016508, (((cms:0.609039, ach:0.609039):0.053951, bfa:0.666874):0.039658, (ace:0.617016, sfi:0.617016):0.089516):0.226057):0.055755, bhr:1.000000) 
    T1ENZ -> (((((((apl:0.751029, xfu:0.751029):0.004397, ((gbe:0.536913, (hmc:0.504740, baus:0.504740):0.004397):0.189668, (ppd:0.650072, drm:0.650072):0.076508):0.001068):0.048270, ((lsn:0.479224, pce:0.479224):0.274538, efa:0.781537):0.049934):0.016757, fgi:0.903780):0.002112, (fbr:0.760459, (cmr:0.690011, rmr:0.690011):0.042671):0.145435):0.000000, (((cms:0.641197, ach:0.641197):0.028526, (bfa:0.652291, sfi:0.652291):0.017432):0.022979, ace:0.748255):0.185414):0.010778, bhr:1.000000) 
    TS1 -> (((((apl:0.031849, bfa:0.031849):0.054651, ((gbe:0.013029, (cmr:-0.000000, rmr:-0.000000):0.004343):0.003619, fgi:0.025335):0.061165):0.196164, (((fbr:0.027506, (ppd:0.002895, ace:0.002895):0.015925):0.055737, cms:0.091929):0.080709, (efa:0.052117, drm:0.052117):0.120521):0.110025):0.260224, (((ach:0.060803, hmc:0.060803):0.056460, xfu:0.125950):0.081795, sfi:0.216431):0.343829):0.422367, ((lsn:0.230185, bhr:0.230185):0.159247, (baus:0.024611, pce:0.024611):0.364821):0.593196) 
    TS2 -> (((((apl:0.022659, (bfa:-0.000000, fgi:-0.000000):0.020846):0.030362, (gbe:0.025378, rmr:0.025378):0.027643):0.029230, cmr:0.085876):0.249641, (((ach:0.034894, hmc:0.034894):0.060952, xfu:0.097658):0.078512, sfi:0.177983):0.157534):0.660858, ((lsn:0.255589, bhr:0.255589):0.312476, (((((fbr:0.037613, (ppd:0.010876, ace:0.010876):0.024924):0.023791, cms:0.063217):0.031156, drm:0.096186):0.083327, efa:0.181325):0.128219, (baus:0.042598, pce:0.042598):0.266946):0.256707):0.428310) 
    TNET1 -> ((((((apl:0.583410, (ppd:0.510712, drm:0.510712):0.067731):0.028471, ((gbe:0.504971, hmc:0.504971):0.082688, (((((cmr:0.478972, rmr:0.478972):0.026248, fgi:0.510187):-0.000000, xfu:0.515155):0.018375, sfi:0.538498):0.018908, ((cms:0.494842, (bfa:0.483332, ach:0.483332):0.006541):0.018837, ace:0.518647):0.038760):0.025285):0.019255):0.006229, fbr:0.628046):0.044175, baus:0.677189):0.090334, ((lsn:0.508393, pce:0.508393):0.057132, efa:0.570493):0.197029):0.222541, bhr:1.000000) 
    TNET2 -> ((((apl:0.709774, (ppd:0.495241, drm:0.495241):0.188824):0.096065, (gbe:0.623715, hmc:0.623715):0.182124):0.028728, (((fbr:0.604829, (cmr:0.559290, rmr:0.559290):0.019831):0.108182, (fgi:0.671098, xfu:0.671098):0.041914):0.059893, ((((cms:0.548210, bfa:0.548210):-0.000000, ace:0.573918):0.036001, ach:0.635628):0.091622, sfi:0.752958):0.045655):0.035954):0.088307, ((((lsn:0.336356, pce:0.336356):0.159216, bhr:0.521281):0.095445, efa:0.642434):0.091360, baus:0.759502):0.214789) 
    TNET3 -> ((((((apl:0.338486, (ppd:0.233363, drm:0.233363):0.093113):0.038965, ((gbe:0.229230, hmc:0.229230):0.113469, ((((cmr:0.201852, rmr:0.201852):0.035644, (fgi:0.237495, xfu:0.237495):0.000000):0.013818, sfi:0.275334):0.023238, ((cms:0.230005, (bfa:0.211667, ach:0.211667):0.006328):0.012269, ace:0.254284):0.044288):0.032116):0.022741):0.002554, fbr:0.404026):0.067546, baus:0.483583):0.139447, ((lsn:0.252476, pce:0.252476):0.092596, efa:0.357082):0.265948):0.352949, bhr:1.000000) 
    TNET4 -> ((((((apl:0.533797, ((gbe:0.362335, hmc:0.362335):0.000000, xfu:0.375276):0.145581):0.075217, (ppd:0.452919, drm:0.452919):0.156095):0.011815, ((((fbr:0.368806, cmr:0.368806):0.080878, fgi:0.462624):0.060762, ((((cms:0.278222, bfa:0.278222):0.000000, ach:0.291162):0.080878, rmr:0.384981):0.082496, ace:0.480418):0.042969):0.028204, sfi:0.577472):0.056298):0.164526, (lsn:0.614676, (efa:0.472330, pce:0.472330):0.129405):0.196560):0.100645, baus:0.937762):0.049297, bhr:1.000000) 
###
Set  9:
    T16S -> (((((((hdn:0.524349, hoh:0.524349):0.039328, (((vfi:0.083906, vsa:0.083906):0.177582, sbg:0.271259):0.214971, bmj:0.496000):0.067677):0.061271, (((smn:0.128279, sgo:0.128279):0.459433, hhl:0.597483):0.027464, (((dtu:0.458611, tpz:0.458611):0.044463, tpt:0.512845):0.056893, ((gbr:0.238390, stp:0.238390):0.079797, ahe:0.327958):0.241779):0.045440):0.000000):0.024832, mrb:0.679089):0.042641, hpys:0.731501):0.030198, mpe:0.771469):0.218759, (mvn:0.364935, mvu:0.364935):0.625293) 
    TENZs -> (((((((hdn:0.756688, (((vfi:0.058378, vsa:0.058378):0.277763, sbg:0.347594):0.263215, bmj:0.622263):0.122971):0.015315, hoh:0.783456):-0.000000, (((smn:0.215497, sgo:0.215497):0.525809, (dtu:0.682492, ((hhl:0.594913, tpz:0.594913):0.058378, tpt:0.664744):0.006295):0.058814):0.018298, mrb:0.782511):0.000945):0.010877, ((gbr:0.537884, stp:0.537884):0.078163, ahe:0.627500):0.178286):0.013274, hpys:0.841967):0.010678, mpe:0.864098):0.124447, (mvn:0.422663, mvu:0.422663):0.565883) 
    T1ENZ -> (((hdn:0.556374, (((((((vfi:0.026048, vsa:0.026048):0.112678, sbg:0.148597):0.202741, bmj:0.361210):0.056685, hoh:0.427767):0.005142, (((smn:0.067250, sgo:0.067250):0.307859, ((hhl:0.329252, tpz:0.329252):0.018125, tpt:0.357248):0.017861):0.016804, mrb:0.411656):0.021253):-0.000000, ((gbr:0.281711, stp:0.281711):0.072532, ahe:0.364115):0.078665):0.031867, hpys:0.494389):0.052113):0.092209, mpe:0.658454):0.331673, (dtu:0.587556, (mvn:0.274316, mvu:0.274316):0.303369):0.402571) 
    TS1 -> (((((hdn:0.002398, vsa:0.002398):0.054565, mrb:0.058162):0.160096, ((vfi:0.007195, stp:0.007195):0.106131, sbg:0.114526):0.103733):0.116624, ((gbr:0.020387, bmj:0.020387):0.025184, hoh:0.046770):0.289312):0.661520, (((((smn:0.017988, tpz:0.017988):0.049768, (hpys:0.000000, ahe:0.000000):0.067756):0.051866, (mvn:0.003598, mvu:0.003598):0.117224):0.126518, (((dtu:0.026383, sgo:0.026383):0.020986, tpt:0.048568):0.033878, hhl:0.083646):0.164893):0.165193, mpe:0.416130):0.582671) 
    TS2 -> ((((hdn:0.001995, mrb:0.001995):0.093645, ((vfi:0.023536, stp:0.023536):0.034107, vsa:0.065621):0.030018):0.217956, (((gbr:0.029520, hoh:0.029520):0.023935, bmj:0.061433):0.056247, sbg:0.125658):0.195916):0.662470, ((((smn:0.037897, ((dtu:-0.000000, sgo:-0.000000):0.013563, tpz:0.021541):0.008377):0.083373, (hhl:0.071405, tpt:0.071405):0.049864):0.098332, ((hpys:0.004787, ahe:0.004787):0.017552, (mvn:0.012765, mvu:0.012765):0.009574):0.197262):0.193373, mpe:0.436909):0.555112) 
    TNET1 -> ((((((hdn:0.517007, bmj:0.517007):0.027562, ((vfi:0.389531, vsa:0.389531):0.043496, sbg:0.442714):0.101854):0.016405, mrb:0.580349):-0.000000, ((gbr:0.506179, stp:0.506179):0.035977, hoh:0.551843):0.028506):0.268470, (((((smn:0.411023, sgo:0.411023):0.099346, ((dtu:0.416875, tpt:0.416875):0.063430, hhl:0.489992):0.020377):0.059314, tpz:0.589058):0.030019, hpys:0.628765):0.118831, (mvn:0.361093, mvu:0.361093):0.386502):0.101224):0.122119, (ahe:0.736031, mpe:0.736031):0.254282) 
    TNET2 -> (((((hdn:0.598981, bmj:0.598981):0.031482, (mrb:0.567418, stp:0.567418):0.063045):0.043769, ((vfi:0.198132, vsa:0.198132):0.160308, sbg:0.368522):0.315792):0.111167, (gbr:0.693921, hoh:0.693921):0.111642):0.174275, ((((((smn:0.189518, sgo:0.189518):0.173425, (dtu:0.223915, tpt:0.223915):0.139028):0.018722, hhl:0.401827):0.138662, hpys:0.550571):-0.000000, ((mvn:0.080972, mvu:0.080972):0.364601, tpz:0.455654):0.094917):0.089854, (ahe:0.463192, mpe:0.463192):0.187316):0.329330) 
    TNET3 -> (((((((hdn:0.251064, bmj:0.251064):0.032487, ((vfi:0.069056, vsa:0.069056):0.054660, sbg:0.140008):0.143543):0.021690, mrb:0.337826):-0.000000, ((gbr:0.237696, stp:0.237696):0.045405, hoh:0.299394):0.038432):0.246064, ((((smn:0.115329, sgo:0.115329):0.142707, ((dtu:0.128697, tpt:0.128697):0.086794, hhl:0.231783):0.026253):0.088208, tpz:0.378829):0.049422, hpys:0.444543):0.155638):0.146382, (mvn:0.052089, mvu:0.052089):0.710767):0.204560, (ahe:0.628447, mpe:0.628447):0.355261) 
    TNET4 -> ((((((((hdn:0.311560, bmj:0.311560):0.000645, ((vfi:0.094823, vsa:0.094823):0.069021, sbg:0.192870):0.119335):0.070631, (gbr:0.332201, hoh:0.332201):0.079661):0.010646, stp:0.480563):0.000000, mrb:0.509591):0.104416, hpys:0.643034):0.097604, ((mvn:0.058700, mvu:0.058700):0.450891, tpz:0.538618):0.202020):0.201302, ((((smn:0.110304, sgo:0.110304):0.254150, ((dtu:0.156747, tpt:0.156747):0.164488, hhl:0.350263):0.014191):0.098693, ahe:0.521202):0.048379, mpe:0.598608):0.372365) 
###
Set 10:
    T16S -> (((((((ssg:0.476239, bpu:0.476239):0.058097, lic:0.550767):0.038289, (((((bpy:0.196955, hse:0.196955):0.026717, tea:0.240103):0.028678, dar:0.285212):0.123897, (pre:0.360132, tkm:0.360132):0.048977):0.004261, asi:0.446232):0.142824):0.026080, cgra:0.647997):0.031253, shg:0.695679):0.017283, (((((ach:0.203231, sco:0.203231):0.059666, mli:0.279328):0.196955, bang:0.492714):0.141451, hte:0.650595):0.045938, cag:0.712963):-0.000000):0.254175, (mfc:0.763368, hbo:0.763368):0.220200) 
    TENZs -> ((((((((ssg:0.726314, bpu:0.726314):0.082413, (cgra:0.795822, hte:0.795822):0.012905):0.004374, lic:0.823941):0.009952, (((((bpy:0.400256, hse:0.400256):0.064088, dar:0.469764):0.086520, tea:0.561705):0.045763, (pre:0.553175, tkm:0.553175):0.054294):0.046237, asi:0.664546):0.169348):0.000000, cag:0.844735):0.010977, ((ach:0.608149, (sco:0.593616, mli:0.593616):0.009113):0.096947, bang:0.710516):0.145196):0.021774, shg:0.888325):0.106253, (mfc:0.846374, hbo:0.846374):0.148206) 
    T1ENZ -> (((ssg:0.671103, (((((ach:0.415429, sco:0.415429):0.078566, mli:0.502604):0.049776, bang:0.560990):0.025426, (dar:0.520900, bpu:0.520900):0.065516):0.052400, shg:0.656036):0.006457):0.191807, ((((lic:0.516595, hte:0.516595):0.021256, (((bpy:0.259374, hse:0.259374):0.081256, tea:0.349240):0.094910, ((asi:0.430496, tkm:0.430496):0.000000, pre:0.439106):0.005045):0.085091):0.028454, cgra:0.583524):0.057444, cag:0.649578):0.213332):0.119868, (mfc:0.602694, hbo:0.602694):0.388695) 
    TS1 -> ((((((ssg:0.044811, hbo:0.044811):0.092111, (asi:0.019916, tkm:0.019916):0.117006):0.071573, (lic:0.023650, shg:0.023650):0.191069):0.171775, (((ach:0.006224, cag:0.006224):0.017426, mli:0.029874):0.113895, ((hse:-0.000000, pre:-0.000000):0.083398, (dar:0.012447, bpu:0.012447):0.070951):0.054147):0.242726):0.241792, (mfc:0.149992, ((cgra:0.048545, (bang:0.006224, hte:0.006224):0.036098):0.029874, tea:0.084643):0.059126):0.490742):0.346818, (bpy:0.166796, sco:0.166796):0.826980) 
    TS2 -> (((((ssg:0.000000, hbo:0.000000):0.130336, ((lic:0.021990, asi:0.021990):0.030694, tkm:0.057266):0.073071):0.080744, shg:0.220243):0.278368, (mfc:0.201804, (((cgra:0.000000, bang:0.000000):0.001832, tea:0.006414):0.051768, hte:0.062763):0.134460):0.296807):0.492226, (((((ach:0.013744, cag:0.013744):0.030694, mli:0.049019):0.064137, (dar:0.029778, bpu:0.029778):0.083379):0.081546, (hse:0.071467, pre:0.071467):0.127817):0.265025, (bpy:0.143851, sco:0.143851):0.325039):0.521947) 
    TNET1 -> ((((((ssg:0.666414, cgra:0.666414):0.016269, ((tkm:0.607843, hte:0.607843):0.028447, tea:0.642444):0.040239):0.011368, (asi:0.651207, shg:0.651207):0.048998):0.075299, bang:0.787813):0.044223, ((((ach:0.618410, sco:0.618410):0.014819, bpu:0.639384):0.078303, mli:0.723841):0.016439, ((lic:0.690641, (((bpy:0.505779, hse:0.505779):0.051354, pre:0.563286):0.018041, dar:0.587482):0.097006):0.043485, (cag:0.676272, hbo:0.676272):0.057853):0.000000):0.085601):0.155656, mfc:1.000000) 
    TNET2 -> ((((((ssg:0.461394, ((cgra:0.373432, hte:0.373432):0.035485, (tkm:0.392455, tea:0.392455):0.016462):0.017799):0.059489, asi:0.538223):0.019809, bang:0.575371):0.110494, (mfc:0.545003, hbo:0.545003):0.140862):0.143640, ((((ach:0.651983, (lic:0.634644, shg:0.634644):-0.000000):0.019917, cag:0.689240):0.040592, mli:0.747171):0.004902, (((bpy:0.408829, hse:0.408829):0.135990, pre:0.562159):0.009556, dar:0.589055):0.163018):0.077432):0.118476, (sco:0.757039, bpu:0.757039):0.225622) 
    TNET3 -> (((((ssg:0.459140, cgra:0.459140):0.038717, ((tkm:0.355364, hte:0.355364):0.069048, tea:0.430397):0.067461):0.224991, bang:0.734818):0.104806, (((((ach:0.416585, sco:0.416585):0.025372, bpu:0.447941):0.138854, mli:0.592780):-0.000000, ((lic:0.521014, (((bpy:0.203807, hse:0.203807):0.095551, pre:0.305343):0.035451, dar:0.346779):0.168251):0.031998, (asi:0.483031, shg:0.483031):0.069981):0.033783):0.015824, (cag:0.508415, hbo:0.508415):0.106173):0.219051):0.148406, mfc:1.000000) 
    TNET4 -> (((((ssg:0.667791, bang:0.667791):0.050729, (((ach:0.465872, shg:0.465872):0.092324, (sco:0.418758, bpu:0.418758):0.139438):0.067454, ((lic:0.531496, (((bpy:0.156265, hse:0.156265):0.120929, (dar:0.257224, pre:0.257224):0.019970):0.140279, (tkm:0.371644, tea:0.371644):0.057829):0.078021):0.021228, asi:0.564725):0.072919):0.068874):0.112145, ((cag:0.526448, hbo:0.526448):0.072132, mli:0.610581):0.232092):-0.000000, (cgra:0.472603, hte:0.472603):0.382070):0.121326, mfc:0.999993) 
###
## Second ensemble:

Set  1:
    T16S -> (((((((tpn:0.445725, (bvi:0.253524, (aka:0.126762, cdn:0.126762):0.103714):0.169153):0.079034, (vfi:0.286037, (pes:0.175327, ((sgl:0.125116, ysi:0.125116):0.000000, ssz:0.148163):0.004116):0.087663):0.238721):0.041328, (mic:0.567548, ((((lla:0.284803, sie:0.284803):0.102685, ((lbh:0.304558, lcr:0.304558):0.057002, ((bsm:0.130054, bmet:0.130054):0.104537, slg:0.257639):0.103920):0.002881):0.042803, elm:0.476386):0.044912, (ccr:0.349007, npn:0.349007):0.172291):0.000155):0.021584):0.009319, ((((cmd:0.162980, cef:0.162980):0.058442, mmi:0.244469):0.144459, bast:0.411976):0.092602, shi:0.527626):0.093873):0.056156, bdu:0.723750):0.157453, mib:0.904249):0.072700, (fac:0.743286, (mif:0.395102, apo:0.395102):0.325136):0.233663) 
    TENZs -> ((tpn:0.869984, ((((((((bvi:0.430336, (aka:0.381626, cdn:0.381626):0.040655):0.151532, (vfi:0.341725, (((pes:0.048946, sgl:0.048946):0.116830, ysi:0.173831):0.025110, ssz:0.206995):0.126675):0.240143):0.037595, (ccr:0.473864, npn:0.473864):0.153653):0.070960, ((((lla:0.384735, sie:0.384735):0.167483, ((lbh:0.493815, ((bsm:0.258296, bmet:0.258296):0.201813, slg:0.468164):0.017596):0.016948, lcr:0.518818):0.033401):0.060444, elm:0.628772):0.069706, shi:0.706533):-0.000000):0.010586, (((cmd:0.247932, cef:0.247932):0.189377, mmi:0.445364):0.128748, bast:0.582167):0.143007):0.006610, mib:0.747893):0.002305, mic:0.758253):0.025253, bdu:0.791560):0.070370):0.121961, (fac:0.785816, (mif:0.656268, apo:0.656268):0.121493):0.206129) 
    T1ENZ -> (((((((((tpn:0.605943, (bvi:0.481092, (aka:0.441425, cdn:0.441425):0.034582):0.119765):0.022074, (vfi:0.385611, (((pes:0.056958, sgl:0.056958):0.142395, ysi:0.204439):0.013477, ssz:0.223001):0.157525):0.242406):0.088544, ((ccr:0.553307, npn:0.553307):0.139344, (elm:0.692651, shi:0.692651):0.000000):0.023910):0.002259, (((((lla:0.455665, sie:0.455665):0.146209, (lbh:0.558393, lcr:0.558393):0.043481):0.000127, (bsm:0.304116, bmet:0.304116):0.302971):0.025046, slg:0.642304):0.051428, mib:0.698818):0.030175):0.007141, mic:0.746304):0.022480, bdu:0.773869):0.011851, (((cmd:0.311235, cef:0.311235):0.131716, mmi:0.448036):0.260634, bast:0.713756):0.071963):0.182342, fac:0.978233):0.016680, (mif:0.831995, apo:0.831995):0.162917) 
    TS1 -> ((tpn:0.477974, ((mib:0.020805, bdu:0.020805):0.294538, (((ssz:0.022741, apo:0.022741):0.012096, mif:0.035320):0.150232, ((fac:0.042094, shi:0.042094):0.059029, ((lcr:0.014999, sie:0.014999):0.043062, bast:0.058545):0.042578):0.083946):0.129306):0.161663):0.521542, (((bvi:0.075963, mmi:0.075963):0.127129, (((vfi:0.000484, ysi:0.000484):0.000000, cdn:0.000968):0.089752, (ccr:0.032417, npn:0.032417):0.058303):0.111888):0.170811, ((((((pes:0.004355, lbh:0.004355):0.012580, sgl:0.017418):0.017176, lla:0.035078):0.037135, (elm:0.001452, slg:0.001452):0.070762):0.039373, (cmd:0.014999, bmet:0.014999):0.097070):0.063716, ((mic:-0.000484, bsm:-0.000484):0.057093, (aka:0.004355, cef:0.004355):0.052255):0.119176):0.197634):0.624646) 
    TS2 -> ((tpn:0.466558, ((mib:0.000659, bdu:0.000659):0.285913, ((ssz:0.025717, apo:0.025717):0.130026, ((fac:0.000659, bast:0.000659):0.096685, ((lcr:0.013188, mif:0.013188):0.045334, sie:0.061489):0.035855):0.055431):0.127862):0.174051):0.530474, (((bvi:0.117044, mmi:0.117044):0.112511, ((vfi:0.012858, cdn:0.012858):0.029179, ((ccr:0.001649, npn:0.001649):0.021101, ysi:0.025717):0.016320):0.184550):0.263205, (((pes:0.033630, (lla:0.014837, lbh:0.014837):0.015826):0.019288, shi:0.055884):0.173629, (((sgl:0.027365, elm:0.027365):0.030992, (cmd:0.022090, slg:0.022090):0.036267):0.083002, ((mic:0.021431, (bsm:0.002308, cef:0.002308):0.016155):0.019288, (aka:-0.000000, bmet:-0.000000):0.040718):0.100641):0.082219):0.263246):0.498339) 
    TNET1 -> (tpn:1.000000, ((((((((bvi:0.093649, (ccr:0.092356, npn:0.092356):0.000428):0.000560, cdn:0.095075):0.002522, aka:0.098462):0.015936, (((vfi:0.084903, ysi:0.084903):0.013278, (pes:0.088387, sgl:0.088387):0.009794):0.010752, (mic:0.109798, ((cmd:0.076810, cef:0.076810):0.023935, ((bsm:0.080944, bmet:0.080944):0.014727, slg:0.096536):0.004209):0.007322):-0.000000):0.003735):0.002318, mmi:0.118447):0.011803, (elm:0.095747, shi:0.095747):0.034503):0.025118, (fac:0.114798, (mif:0.089428, apo:0.089428):0.024504):0.041436):0.035538, ((((((lla:0.089346, lbh:0.089346):0.003124, sie:0.093335):0.004374, bast:0.098574):0.014701, lcr:0.114140):0.033220, ssz:0.148225):0.010849, (mib:0.134673, bdu:0.134673):0.024401):0.032697):0.805633) 
    TNET2 -> ((((tpn:0.501775, ((mib:0.287558, bdu:0.287558):0.096694, ssz:0.399876):0.086276):0.112936, ((((lla:0.274862, sie:0.274862):0.037545, lbh:0.328030):0.013351, bast:0.357005):0.072506, lcr:0.445135):0.169576):0.034239, (fac:0.437455, (mif:0.225257, apo:0.225257):0.196575):0.227118):0.304180, ((((bvi:0.557645, (ccr:0.509511, npn:0.509511):0.032510):0.010525, (aka:0.521057, cdn:0.521057):0.047113):0.136305, ((((vfi:0.348014, ysi:0.348014):0.125010, (pes:0.316870, sgl:0.316870):0.156154):0.114897, mic:0.619168):-0.000000, (((cmd:0.253553, cef:0.253553):0.266715, ((bsm:0.287084, bmet:0.287084):0.164595, slg:0.467302):0.052966):0.047722, (elm:0.382927, shi:0.382927):0.200687):0.019931):0.085307):0.020857, mmi:0.772203):0.212174) 
    TNET3 -> (tpn:1.000000, ((((((((bvi:0.029338, (ccr:0.028596, npn:0.028596):0.000000):0.001450, cdn:0.031529):0.003844, aka:0.036115):0.013800, mmi:0.050658):0.001196, ((((vfi:0.019626, ysi:0.019626):0.014922, (pes:0.025696, sgl:0.025696):0.008852):0.010639, mic:0.046670):0.000234, ((cmd:0.015647, cef:0.015647):0.023057, ((bsm:0.018142, bmet:0.018142):0.015478, slg:0.034362):0.004342):0.007459):0.004208):0.017342, ((((lla:0.027449, sie:0.027449):0.003541, lbh:0.031732):0.004097, bast:0.036571):0.018450, (elm:0.034058, shi:0.034058):0.020962):0.014175):0.030103, (fac:0.056449, (mif:0.029000, apo:0.029000):0.026707):0.044333):0.037034, (mib:0.105160, (ssz:0.089294, (lcr:0.064610, bdu:0.064610):0.023942):0.015124):0.033399):0.859957) 
    TNET4 -> (((tpn:0.304153, mic:0.304153):0.082465, (fac:0.296140, (mif:0.117187, apo:0.117187):0.173277):0.090478):0.602027, (((((((bvi:0.129207, (npn:0.109175, cdn:0.109175):0.014356):0.001669, ccr:0.136552):-0.000000, aka:0.142228):0.068275, mmi:0.216178):0.068120, (((vfi:0.183293, ((pes:0.130542, ysi:0.130542):0.017027, sgl:0.153245):0.024372):0.029714, ssz:0.218683):0.058697, ((((cmd:0.074452, cef:0.074452):0.108507, (bsm:0.085136, bmet:0.085136):0.097823):0.026376, (elm:0.170606, shi:0.170606):0.044404):0.031800, (((((lla:0.138555, lbh:0.138555):0.017027, sie:0.161258):0.007679, lcr:0.174613):0.032385, slg:0.212674):0.013520, bast:0.231872):0.020617):0.019215):0.001245):0.049778, bdu:0.345427):0.100537, mib:0.451640):0.542682) 
###
Set  2:
    T16S -> ((((((((ebt:0.354365, aat:0.354365):0.157459, (teq:0.332267, aav:0.332267):0.179556):0.084877, ((((bms:0.131809, bgr:0.131809):0.180740, rce:0.314904):0.084457, malg:0.401717):0.145226, pub:0.549298):0.049758):0.053161, hci:0.656924):0.037111, (((sus:0.570309, ((((tmt:0.333845, toc:0.333845):0.079722, cob:0.415922):0.123523, dte:0.541800):0.009680, dpi:0.553835):0.014119):0.026550, gpa:0.599215):0.032209, (stq:0.452226, tpi:0.452226):0.179198):0.060257):-0.000000, ((mmo:0.554427, ((ssr:0.363835, lpl:0.363835):0.123128, mlc:0.489318):0.062754):0.113658, cff:0.670440):0.025951):0.012960, ((ran:0.449069, ndo:0.449069):0.088403, cpi:0.539827):0.171879):0.283583, ((asc:0.259660, shc:0.259660):0.419868, sali:0.681884):0.315761) 
    TENZs -> (((((((((ebt:0.291899, aat:0.291899):0.261301, (teq:0.471696, aav:0.471696):0.081504):0.118128, ((((bms:0.295148, bgr:0.295148):0.160301, rce:0.457074):0.070132, malg:0.528830):0.046574, pub:0.577028):0.095923):0.042817, cff:0.719018):0.009057, (((sus:0.683715, (gpa:0.663406, (dpi:0.607085, dte:0.607085):0.054697):0.018684):0.015672, ((tmt:0.490108, cob:0.490108):0.082858, toc:0.574591):0.124795):-0.000000, (ssr:0.448950, lpl:0.448950):0.252061):0.025439):0.069531, ((stq:0.494441, tpi:0.494441):0.241128, ((ran:0.373132, ndo:0.373132):0.145137, cpi:0.519894):0.215675):0.062037):0.004322, (mmo:0.644994, mlc:0.644994):0.160185):0.104395, ((asc:0.618999, shc:0.618999):0.184129, sali:0.804753):0.106444):0.085553, hci:1.000000) 
    T1ENZ -> ((((((ebt:0.304097, aat:0.304097):0.240599, (teq:0.464854, aav:0.464854):0.079842):0.229781, (((ran:0.389834, ndo:0.389834):0.060284, cpi:0.452529):0.308652, sali:0.763593):0.013296):0.047373, (((stq:0.432703, tpi:0.432703):0.301418, malg:0.736532):0.000000, asc:0.738943):0.087729):0.090899, ((((((sus:0.630165, (((tmt:0.318030, cob:0.318030):0.204429, toc:0.524870):0.043940, dpi:0.571221):0.056533):0.020162, (ssr:0.404838, lpl:0.404838):0.245489):0.013530, cff:0.668680):0.021582, (gpa:0.647111, ((((bms:0.372687, bgr:0.372687):0.088148, rce:0.463246):0.102616, dte:0.568274):0.019559, pub:0.590244):0.054457):0.043150):0.052040, shc:0.747124):0.002163, (mmo:0.662048, mlc:0.662048):0.087237):0.168286):0.075192, hci:0.999998) 
    TS1 -> (((((ebt:0.033398, (sus:0.002121, aav:0.002121):0.030218):0.063881, (bms:0.060435, (cpi:0.015904, rce:0.015904):0.043471):0.036844):0.055532, malg:0.154932):0.495610, (((((tmt:-0.001060, pub:-0.001060):0.008482, lpl:0.008482):0.015241, (((tpi:0.000000, sali:0.000000):0.000530, dpi:0.001590):0.000795, aat:0.003446):0.020278):0.060369, ndo:0.086213):0.202114, ((((gpa:0.001060, shc:0.001060):0.040290, asc:0.042411):0.041881, dte:0.085352):0.070839, ((((teq:0.010603, stq:0.010603):0.007952, toc:0.019615):0.013518, ((ran:0.003181, cff:0.003181):0.008482, ssr:0.012723):0.020410):0.039097, (cob:0.005301, bgr:0.005301):0.067990):0.081840):0.131076):0.361154):0.347338, (hci:0.282032, (mmo:0.009542, mlc:0.009542):0.271429):0.716908) 
    TS2 -> ((((ebt:0.037299, malg:0.037299):0.150227, ((sus:0.022057, (aav:0.013629, rce:0.013629):0.006635):0.030754, (bms:0.002511, cpi:0.002511):0.050300):0.132923):0.446093, (((((tmt:0.009504, (lpl:0.000717, sali:0.000717):0.006994):0.004214, tpi:0.015511):0.009190, pub:0.026495):0.036604, ((dpi:0.012553, aat:0.012553):0.007173, ndo:0.021519):0.041580):0.126747, (((teq:0.009504, (ssr:-0.000000, cff:-0.000000):0.007711):0.017843, ((stq:0.001076, toc:0.001076):0.002152, ran:0.005021):0.022326):0.074284, (dte:0.031202, (cob:0.008966, bgr:0.008966):0.020443):0.072222):0.086422):0.441979):0.361001, ((((gpa:0.016498, shc:0.016498):0.039989, asc:0.058280):0.171522, (mmo:0.022236, mlc:0.022236):0.207566):0.144220, hci:0.377608):0.620599) 
    TNET1 -> ((((((((((ebt:0.256468, aav:0.256468):0.008697, ((bms:0.240147, malg:0.240147):0.010754, rce:0.253652):0.011513):0.014691, (sus:0.256495, cpi:0.256495):0.026111):0.017085, (ran:0.251328, ndo:0.251328):0.051114):0.009997, ((teq:0.267703, (pub:0.251109, bgr:0.251109):0.013843):0.023048, (dpi:0.259352, (dte:0.234078, cff:0.234078):0.022523):0.031399):0.021689):0.012786, ((((tmt:0.249469, toc:0.249469):0.022728, tpi:0.274948):-0.000000, (stq:0.244876, cob:0.244876):0.030072):0.025272, ((ssr:0.236866, lpl:0.236866):0.041373, aat:0.280990):0.021981):0.025006):0.063718, ((asc:0.281564, shc:0.281564):0.072606, sali:0.356921):0.040276):0.042472, gpa:0.445170):0.099928, (mmo:0.253187, mlc:0.253187):0.291911):0.449400, hci:1.000000) 
    TNET2 -> (((ebt:0.669201, (((bms:0.518295, malg:0.518295):0.056873, rce:0.585772):0.016176, aav:0.612552):0.046045):0.101897, (sus:0.614646, cpi:0.614646):0.156452):0.207693, (((((((tmt:0.392993, toc:0.392993):0.063557, (stq:0.338985, cob:0.338985):0.117565):0.000000, tpi:0.477759):0.075621, ((ssr:0.337457, lpl:0.337457):0.144092, aat:0.492153):0.061227):0.074134, ((((teq:0.371058, bgr:0.371058):0.047251, pub:0.428913):0.086743, (dpi:0.396207, (dte:0.292609, cff:0.292609):0.092994):0.119449):0.051831, (ran:0.451893, ndo:0.451893):0.126198):0.049423):0.082158, sali:0.741484):0.014693, (gpa:0.636672, ((hci:0.404899, (mmo:0.180769, mlc:0.180769):0.213526):0.139861, (asc:0.341675, shc:0.341675):0.203085):0.070704):0.119505):0.222615) 
    TNET3 -> (((((((((((ebt:0.093760, aav:0.093760):0.008515, ((bms:0.076284, malg:0.076284):0.010749, rce:0.090186):0.012089):0.017104, (sus:0.098725, cpi:0.098725):0.023806):0.025780, (ran:0.104484, ndo:0.104484):0.046979):0.010231, ((teq:0.113024, (pub:0.091774, bgr:0.091774):0.018097):0.022801, (dpi:0.097534, (dte:0.076284, cff:0.076284):0.018097):0.038291):0.025871):0.014437, ((((tmt:0.094555, toc:0.094555):0.025544, tpi:0.123251):-0.000000, (stq:0.088597, cob:0.088597):0.034654):0.025333, ((ssr:0.080653, lpl:0.080653):0.039247, aat:0.123053):0.028684):0.027548):0.028704, sali:0.217447):0.050362, (asc:0.141422, shc:0.141422):0.126387):0.086773, gpa:0.360887):0.087347, (mmo:0.112229, mlc:0.112229):0.336005):0.545461, hci:1.000000) 
    TNET4 -> ((((((((((ebt:0.147847, aav:0.147847):0.013936, ((bms:0.126034, malg:0.126034):0.031508, rce:0.159966):0.001818):0.039083, ((teq:0.150271, bgr:0.150271):0.041203, aat:0.193898):0.009392):0.032720, pub:0.240858):0.010395, (dpi:0.176932, (dte:0.159966, cff:0.159966):0.014542):0.074321):0.051441, (((((tmt:0.135729, cob:0.135729):0.000000, stq:0.138152):0.056352, tpi:0.196928):0.026511, (ssr:0.150271, lpl:0.150271):0.073167):0.013784, toc:0.242070):0.063048):0.082603, gpa:0.392568):0.054856, (((((sus:0.133305, cpi:0.133305):0.026661, ndo:0.162390):0.026661, ran:0.191474):0.085133, sali:0.279031):0.071575, (asc:0.208440, shc:0.208440):0.142166):0.094392):0.137665, (mmo:0.172085, mlc:0.172085):0.415427):0.407639, hci:1.000000) 
###
Set  3:
    T16S -> (((((((((((((mch:0.251126, xau:0.251126):0.022900, rva:0.285283):0.075299, apb:0.371838):0.077240, glo:0.460334):0.001577, ((sei:0.189800, (pmr:0.139342, xbo:0.139342):0.039202):0.174857, (aeh:0.237153, tmb:0.237153):0.127504):0.085998):0.060525, (lci:0.406382, stw:0.406382):0.127310):0.009601, (((gei:0.258889, cep:0.258889):0.265099, tnr:0.535245):-0.000000, cap:0.546501):0.008048):0.010489, (((rop:0.162631, msg:0.162631):0.058609, cpu:0.232496):0.160690, bbi:0.404442):0.171851):0.009846, hhl:0.608651):0.038446, (tde:0.527482, bpak:0.527482):0.119615):0.021292, mrs:0.690901):0.023156, (rrs:0.393962, cag:0.393962):0.320096):0.263429, (tlt:0.636161, ((htu:0.294598, hma:0.294598):0.275967, mcj:0.581821):0.043084):0.352580) 
    TENZs -> (((((((mch:0.445366, xau:0.445366):0.060771, rva:0.521320):0.085486, apb:0.621990):0.188165, (((((rrs:0.452600, cag:0.452600):0.204843, cap:0.672626):0.075634, (((sei:0.214488, (pmr:0.188567, xbo:0.188567):0.010737):0.345751, (aeh:0.476712, tmb:0.476712):0.083527):0.149535, ((gei:0.305513, cep:0.305513):0.392017, (hhl:0.627415, glo:0.627415):0.070114):0.012244):0.008119):-0.000000, (lci:0.547844, stw:0.547844):0.215600):0.006179, tnr:0.799990):0.010165):0.004814, ((((rop:0.335654, msg:0.335654):0.095734, cpu:0.446571):0.203939, bbi:0.665694):0.141548, mrs:0.822426):0.007727):0.003008, (tde:0.685286, bpak:0.685286):0.163059):0.121288, ((tlt:0.761240, mcj:0.761240):0.042686, (htu:0.376645, hma:0.376645):0.427281):0.165705) 
    T1ENZ -> ((((((mch:0.357387, (xau:0.309686, rva:0.309686):0.028305):0.073326, apb:0.450109):0.155195, (tde:0.490842, bpak:0.490842):0.114461):0.049398, (((rrs:0.559445, mrs:0.559445):0.013667, (((sei:0.162296, (pmr:0.142466, xbo:0.142466):0.000435):0.331125, stw:0.512816):0.040900, lci:0.573112):-0.000000):0.006021, (((rop:0.275385, msg:0.275385):0.081902, cpu:0.376682):0.201422, bbi:0.597499):0.001030):0.056172):0.141931, (((((((aeh:0.304327, tmb:0.304327):0.097445, glo:0.421167):0.045188, hhl:0.485750):0.067565, tnr:0.572710):0.004789, cag:0.596895):0.015727, (gei:0.256090, cep:0.256090):0.356533):0.001507, cap:0.652921):0.182501):0.125786, (tlt:0.760968, ((htu:0.542295, mcj:0.542295):0.050816, hma:0.612506):0.129066):0.219637) 
    TS1 -> (((((mch:0.007600, sei:0.007600):0.100230, (((apb:0.016151, rva:0.016151):0.020901, (pmr:0.016151, cap:0.016151):0.020901):0.019951, (rrs:0.000000, cag:0.000000):0.057953):0.048927):0.062466, (xau:0.056053, msg:0.056053):0.115193):0.188941, rop:0.362087):0.636963, ((((tlt:0.049403, mcj:0.049403):0.089898, ((lci:0.023276, (bbi:0.013301, tnr:0.013301):0.009025):0.059616, (tde:0.020901, stw:0.020901):0.061991):0.055459):0.173087, (((aeh:0.030402, xbo:0.030402):0.061278, (((htu:0.005700, cep:0.005700):0.006650, (hma:0.005700, mrs:0.005700):0.006650):0.043702, ((gei:-0.000950, tmb:-0.000950):0.033252, glo:0.033252):0.023751):0.033727):0.096667, (hhl:0.048452, cpu:0.048452):0.140845):0.123091):0.188020, bpak:0.503258):0.495792) 
    TS2 -> (((((mch:0.025471, sei:0.025471):0.060190, (xau:0.047606, msg:0.047606):0.038054):0.206874, ((((apb:0.023651, xbo:0.023651):0.018648, cap:0.043209):0.026949, (((rrs:-0.000000, rva:-0.000000):0.004700, cag:0.005610):0.009627, pmr:0.016147):0.054012):0.096576, ((aeh:0.039874, ((mrs:0.002729, cep:0.002729):0.008490, tmb:0.012129):0.026835):0.028768, (((htu:0.001819, gei:0.001819):0.001365, hma:0.004094):0.025243, glo:0.030246):0.038396):0.098093):0.124890):0.182351, rop:0.477614):0.521477, (((tlt:0.121137, ((tde:0.037903, mcj:0.037903):0.038813, stw:0.077625):0.042603):0.115869, (((lci:0.033961, bbi:0.033961):0.018345, tnr:0.053216):0.051775, (hhl:0.036690, cpu:0.036690):0.068301):0.131106):0.195711, bpak:0.434537):0.564553) 
    TNET1 -> ((((((((((mch:0.388313, xau:0.388313):0.004536, rva:0.407000):0.010019, apb:0.431172):0.027126, (sei:0.379549, (pmr:0.355627, xbo:0.355627):0.009770):0.078749):0.005698, (((aeh:0.421709, tmb:0.421709):0.005744, (tnr:0.400297, glo:0.400297):0.027155):0.006892, (gei:0.331704, cep:0.331704):0.116793):0.015498):0.027910, (((lci:0.388739, stw:0.388739):0.063075, (bbi:0.447290, cpu:0.447290):0.004524):0.000000, hhl:0.480118):0.040091):0.029458, (((((rrs:0.354916, cag:0.354916):0.037246, cap:0.406314):0.062080, mrs:0.482546):0.005551, (htu:0.370027, hma:0.370027):0.118069):0.034670, (rop:0.382012, msg:0.382012):0.154906):0.012748):0.116455, tde:0.708578):0.020703, (tlt:0.467707, mcj:0.467707):0.261575):0.242415, bpak:1.000000) 
    TNET2 -> (((((((mch:0.378421, rva:0.378421):0.049179, xau:0.443556):0.033717, apb:0.493228):0.109203, ((sei:0.324121, (pmr:0.226435, xbo:0.226435):0.081730):0.260197, (((aeh:0.418613, ((tnr:0.294867, glo:0.294867):0.064884, tmb:0.375707):0.026951):0.039884, (gei:0.176674, cep:0.176674):0.281823):0.036195, ((((lci:0.230429, stw:0.230429):0.128840, bbi:0.375224):0.035514, cpu:0.426693):0.030319, hhl:0.472967):0.037680):0.057715):0.002158):0.036578, ((((rrs:0.251091, cag:0.251091):0.144024, cap:0.411070):0.142738, mrs:0.569763):-0.000000, (htu:0.284383, hma:0.284383):0.285380):0.069246):0.112724, ((tlt:0.319846, mcj:0.319846):0.239676, (tde:0.474754, bpak:0.474754):0.084767):0.208166):0.184446, (rop:0.464844, msg:0.464844):0.519201) 
    TNET3 -> (((((((((((mch:0.126996, xau:0.126996):0.016038, rva:0.153626):0.011600, aeh:0.175817):-0.000000, apb:0.186408):0.026503, (sei:0.111260, (pmr:0.078981, xbo:0.078981):0.021687):0.101652):0.033930, ((gei:0.067684, cep:0.067684):0.141471, ((tnr:0.147170, glo:0.147170):0.026731, tmb:0.184492):0.024663):0.037688):0.048594, (((lci:0.141925, stw:0.141925):0.099963, hhl:0.252478):0.011550, (bbi:0.235129, cpu:0.235129):0.028899):0.041999):0.046395, (((((rrs:0.083420, cag:0.083420):0.064254, cap:0.158266):0.090178, mrs:0.259035):0.014702, (htu:0.119330, hma:0.119330):0.154407):0.054836, (rop:0.128206, msg:0.128206):0.210958):0.023850):0.176116, tde:0.570904):0.043957, (tlt:0.265793, mcj:0.265793):0.349068):0.363956, bpak:1.000000) 
    TNET4 -> ((((((((mch:0.225366, rva:0.225366):0.015393, xau:0.257669):0.047696, apb:0.322277):-0.000000, ((sei:0.219982, (pmr:0.144607, xbo:0.144607):0.058464):0.024815, aeh:0.261707):0.060569):0.134636, ((((rrs:0.182294, cag:0.182294):0.098844, cap:0.298049):0.079327, (rop:0.171527, msg:0.171527):0.205849):0.037601, mrs:0.448799):0.025024):0.064629, ((gei:0.117687, cep:0.117687):0.417168, (tnr:0.424571, (tmb:0.241518, glo:0.241518):0.166143):0.110284):0.003596):0.149845, ((tlt:0.397652, mcj:0.397652):0.145953, (htu:0.295357, hma:0.295357):0.248248):0.161599):0.244059, (((((lci:0.241518, stw:0.241518):0.120379, hhl:0.378808):0.069232, (bbi:0.413803, cpu:0.413803):0.034236):0.053080, tde:0.534942):0.084372, bpak:0.636230):0.346860) 
###
Set  4:
    T16S -> (tbi:1.000000, (((((((((((fbl:0.192610, yfr:0.192610):0.012449, pha:0.219211):0.043735, (mca:0.242184, ppf:0.242184):0.020762):0.038219, (dac:0.241882, (mep:0.211956, (bhz:0.173264, bpy:0.173264):0.024541):0.015774):0.073435):0.056620, ((pde:0.157545, rli:0.157545):0.088020, ((pla:0.209538, rga:0.209538):0.006404, npp:0.230093):0.015472):0.126372):0.043471, (hfe:0.326823, sdl:0.326823):0.116888):0.014163, ((asg:0.243998, ((cms:0.173264, rdn:0.173264):0.014263, sfi:0.201678):0.028168):0.010484, pac:0.268634):0.203392):0.014448, ooe:0.514777):0.012762, ((bcw:0.503357, mhr:0.503357):0.010031, rsi:0.527539):-0.000000):0.080943, cru:0.636787):0.156693, (mpl:0.504566, (sia:0.274831, iag:0.274831):0.215583):0.288913):0.178217) 
    TENZs -> (((((((((tbi:0.407713, sfi:0.407713):0.141762, (cms:0.531485, rdn:0.531485):0.017990):0.009854, (asg:0.509078, pac:0.509078):0.054401):0.174172, rsi:0.745953):0.026325, (ooe:0.748087, mhr:0.748087):0.024191):0.000000, (((((((fbl:0.331955, pha:0.331955):0.026792, yfr:0.362899):0.103617, ppf:0.470666):0.018523, mca:0.493340):0.014321, ((dac:0.413048, (bhz:0.386373, bpy:0.386373):0.022524):0.019323, mep:0.436522):0.071139):0.162114, (((pde:0.336223, rli:0.336223):0.167637, (pla:0.407713, rga:0.407713):0.096148):0.022524, npp:0.534686):0.139241):0.030715, (hfe:0.527217, sdl:0.527217):0.181575):0.063487):0.037117, bcw:0.821848):0.106768, (mpl:0.788633, (sia:0.663794, iag:0.663794):0.120689):0.139982):0.063083, cru:1.000000) 
    T1ENZ -> ((((((((((tbi:0.362702, sfi:0.362702):0.083289, rdn:0.458911):0.015994, asg:0.487825):0.016762, pac:0.517506):0.144698, cms:0.675124):0.017465, (((((fbl:0.351444, yfr:0.351444):0.012412, (pha:0.297199, ppf:0.297199):0.066657):0.013691, mca:0.403386):0.061540, ((dac:0.347862, (mep:0.289011, bpy:0.289011):0.045931):0.063587, bhz:0.424368):0.040558):0.086959, ((pde:0.283893, rli:0.283893):0.138174, ((pla:0.367820, rga:0.367820):0.023926, npp:0.404666):0.017401):0.129818):0.114866):-0.000000, ((bcw:0.544884, rsi:0.544884):0.109516, (mhr:0.652863, (hfe:0.349397, sdl:0.349397):0.290546):0.001537):0.038190):0.000916, ooe:0.732263):0.144735, (mpl:0.697897, (sia:0.618576, iag:0.618576):0.066401):0.179102):0.097161, cru:0.999999) 
    TS1 -> ((((((tbi:0.024347, (fbl:0.003746, pha:0.003746):0.018729):0.049631, rsi:0.075852):0.184361, ((mca:0.087557, (mep:0.012174, (pac:0.000000, cms:0.000000):0.010301):0.073510):0.046588, sia:0.136018):0.124195):0.135901, ((((asg:0.006555, hfe:0.006555):0.006087, ooe:0.014515):0.033478, (mpl:0.014983, iag:0.014983):0.033009):0.056772, (rdn:0.060869, sdl:0.060869):0.045768):0.289477):0.222990, ((((((pde:0.005619, rli:0.005619):0.003746, dac:0.011237):0.012174, npp:0.025284):0.030902, (pla:0.023411, (bhz:0.009364, yfr:0.009364):0.012174):0.032775):0.063444, ((ppf:0.015919, sfi:0.015919):0.045417, rga:0.063210):0.058293):0.061688, bpy:0.186937):0.435912):0.373405, ((bcw:0.075852, mhr:0.075852):0.107222, cru:0.184947):0.813180) 
    TS2 -> (((((tbi:0.068724, mca:0.068724):0.081436, (mep:0.013714, (pac:0.006164, cms:0.006164):0.006626):0.136446):0.210949, ((((asg:0.008629, mpl:0.008629):0.012019, (ooe:0.011094, hfe:0.011094):0.009554):0.058554, iag:0.081051):0.100543, ((sia:0.043761, sdl:0.043761):0.035903, rdn:0.080589):0.101006):0.179514):0.271655, (((((fbl:0.001849, pha:0.001849):0.013714, rsi:0.016488):0.042143, (pla:0.021264, bhz:0.021264):0.037367):0.116472, (((pde:0.000000, ppf:0.000000):0.041450, rga:0.042375):0.067145, ((rli:0.009245, sfi:0.009245):0.040757, ((dac:0.014793, yfr:0.014793):0.016796, npp:0.032513):0.017489):0.058593):0.065584):0.090402, bpy:0.268279):0.366333):0.363538, ((bcw:0.078894, mhr:0.078894):0.076274, cru:0.156093):0.842983) 
    TNET1 -> (((((((((tbi:0.277082, sfi:0.277082):0.028111, rsi:0.308399):0.009049, ((((fbl:0.241256, pha:0.241256):0.024826, yfr:0.269288):0.024067, bhz:0.296561):0.007630, ((((pde:0.270884, (rli:0.250182, rga:0.250182):0.017497):0.012623, ((dac:0.247237, bpy:0.247237):0.015250, ppf:0.265693):0.017814):0.002024, npp:0.291943):0.000000, pla:0.295148):0.009042):0.010052):0.042776, (pac:0.314908, (cms:0.302774, rdn:0.302774):0.008928):0.048523):0.002302, ((mca:0.274386, mep:0.274386):0.052192, (hfe:0.272155, sdl:0.272155):0.054423):0.039155):0.047972, (asg:0.360636, ooe:0.360636):0.059480):0.044939, (mpl:0.392588, (sia:0.350377, iag:0.350377):0.039005):0.075672):0.217549, (bcw:0.388714, mhr:0.388714):0.300301):0.304574, cru:1.000000) 
    TNET2 -> ((((tbi:0.556673, sfi:0.556673):0.156589, rsi:0.726654):0.044044, (((fbl:0.331336, pha:0.331336):0.159373, yfr:0.504100):0.242965, (((pde:0.589000, (rli:0.468600, rga:0.468600):0.107008):0.104255, (((dac:0.477352, bpy:0.477352):0.100237, bhz:0.590980):0.079799, ppf:0.684171):0.009083):-0.000000, (pla:0.689920, npp:0.689920):0.016726):0.027027):0.010241):0.202518, (((((bcw:0.257253, mhr:0.257253):0.133046, cru:0.403691):0.223115, (mpl:0.503926, iag:0.503926):0.122880):0.136857, (((mca:0.446162, mep:0.446162):0.123378, (hfe:0.360328, sdl:0.360328):0.209212):0.142782, ((asg:0.533355, ooe:0.533355):0.085476, (pac:0.549978, (cms:0.463436, rdn:0.463436):0.073150):0.068853):0.093491):0.037949):0.052811, sia:0.856649):0.129959) 
    TNET3 -> (((((((((tbi:0.092100, sfi:0.092100):0.031825, rsi:0.131662):0.002933, ((((fbl:0.050675, pha:0.050675):0.022981, yfr:0.081394):0.031316, (((pde:0.083722, (rli:0.062544, rga:0.062544):0.013440):0.013120, ((dac:0.062079, bpy:0.062079):0.014720, ppf:0.084536):0.012305):0.000000, bhz:0.112317):0.000393):0.002953, (pla:0.117001, npp:0.117001):0.006400):0.003457):0.050078, (pac:0.141320, (cms:0.123517, rdn:0.123517):0.010065):0.051092):0.002199, ((mca:0.092798, mep:0.092798):0.060682, (hfe:0.102805, sdl:0.102805):0.050675):0.041131):0.059223, (asg:0.208926, ooe:0.208926):0.060385):0.048881, (mpl:0.253492, (sia:0.210090, iag:0.210090):0.035665):0.072437):0.262686, (bcw:0.236387, mhr:0.236387):0.359967):0.388170, cru:1.000000) 
    TNET4 -> ((((((((tbi:0.270631, cms:0.270631):0.027820, sfi:0.303741):0.017703, rsi:0.326735):0.065184, (asg:0.368123, (pac:0.270631, rdn:0.270631):0.092202):0.023795):0.046789, ooe:0.449288):0.039942, (((((fbl:0.127152, pha:0.127152):0.035178, yfr:0.167620):0.072254, ((((pde:0.152904, ppf:0.152904):0.021382, ((dac:0.123473, bpy:0.123473):0.025981, bhz:0.154744):0.019543):0.019543, npp:0.204410):-0.000000, ((rli:0.145546, rga:0.145546):0.051733, pla:0.202570):0.001839):0.030178):0.052911, (mca:0.255915, mep:0.255915):0.042161):0.050987, (hfe:0.186015, sdl:0.186015):0.168338):0.129587):0.134631, ((mpl:0.476652, (sia:0.392036, iag:0.392036):0.079325):0.060011, cru:0.541953):0.087198):0.360264, (bcw:0.421467, mhr:0.421467):0.573235) 
###
Set  5:
    T16S -> ((((((mms:0.430479, (xfu:0.366912, (aeh:0.346122, prh:0.346122):0.015093):0.057871):0.035283, asi:0.471458):0.125737, ran:0.602891):0.044739, ((((stai:0.501243, ((lcr:0.342924, lgs:0.342924):0.069065, (llc:0.274160, sga:0.274160):0.137830):0.077861):0.000000, (cno:0.269362, cpe:0.269362):0.231881):0.097500, (hac:0.446871, smul:0.446871):0.157570):0.017174, (((mli:0.179808, gbr:0.179808):0.100649, kse:0.286153):0.294648, ((clc:0.518833, tnr:0.518833):0.036682, taq:0.561212):0.019590):0.040811):0.014623):0.037980, (((gur:0.466061, (pbr:0.339726, rru:0.339726):0.120639):0.105846, tpx:0.577603):0.055472, emi:0.638772):0.052533):0.297301, (acj:0.612385, (ave:0.508439, (mev:0.331730, mhi:0.331730):0.171013):0.098250):0.381917) 
    TENZs -> (((((((mms:0.562221, (aeh:0.530196, (prh:0.508845, asi:0.508845):0.013047):0.023722):-0.000000, xfu:0.570524):0.137257, (pbr:0.582385, rru:0.582385):0.125395):0.067017, (((((gur:0.660372, ((cno:0.360580, cpe:0.360580):0.218839, clc:0.587722):0.064347):0.032174, emi:0.700849):0.017273, tnr:0.726424):0.024649, tpx:0.759377):0.009239, (hac:0.585943, smul:0.585943):0.182672):0.006182):0.011121, (((mli:0.349905, gbr:0.349905):0.232480, kse:0.590688):0.192893, (taq:0.781653, ran:0.781653):0.001927):0.010641):0.001033, (stai:0.762675, (lcr:0.555697, ((llc:0.342789, sga:0.342789):0.188000, lgs:0.539092):0.008303):0.198675):0.049185):0.171534, (acj:0.855193, (ave:0.647028, (mev:0.582385, mhi:0.582385):0.056341):0.199861):0.136505) 
    T1ENZ -> ((((((mms:0.426855, (xfu:0.406618, ((aeh:0.347140, prh:0.347140):0.014460, asi:0.363922):0.040374):0.017915):0.075111, (pbr:0.378730, rru:0.378730):0.123236):0.038475, (((((((lcr:0.329371, lgs:0.329371):0.010265, (llc:0.177345, sga:0.177345):0.162290):0.092755, ((cno:0.257307, cpe:0.257307):0.104787, clc:0.364416):0.070297):0.038832, emi:0.478188):0.012340, (((gur:0.408345, (mev:0.355037, mhi:0.355037):0.050986):0.045063, ave:0.455730):0.032476, ran:0.490528):0.000000):0.013758, (tpx:0.506076, taq:0.506076):0.000532):0.015455, (hac:0.370832, smul:0.370832):0.153552):0.016056):0.013014, ((mli:0.194127, gbr:0.194127):0.183762, kse:0.380211):0.177887):0.023198, (stai:0.569256, tnr:0.569256):0.014361):0.411738, acj:0.999999) 
    TS1 -> ((((((mms:0.021585, (tpx:0.008394, aeh:0.008394):0.009593):0.019787, (gur:0.005996, pbr:0.005996):0.035376):0.116321, ((kse:0.040772, (taq:0.005996, cpe:0.005996):0.031179):0.029380, asi:0.073750):0.087541):0.196704, (((((lcr:0.009593, mhi:0.009593):0.006596, (emi:0.003598, mev:0.003598):0.012591):0.027881, (acj:0.025183, ave:0.025183):0.022485):0.041822, (clc:-0.000000, hac:-0.000000):0.093087):0.099458, ((cno:0.033577, ((tnr:0.002398, sga:0.002398):0.010793, (lgs:0.002398, ran:0.002398):0.010793):0.013191):0.040173, (llc:0.037175, smul:0.037175):0.036575):0.118794):0.161853):0.279167, ((xfu:0.099233, ((mli:-0.000000, rru:-0.000000):0.030579, prh:0.034177):0.061458):0.129662, gbr:0.232492):0.411864):0.348448, stai:1.000000) 
    TS2 -> ((((((((mms:0.001582, gur:0.001582):0.012060, aeh:0.015619):0.019079, pbr:0.036675):0.027333, (tpx:0.009885, asi:0.009885):0.054123):0.086917, (smul:0.080467, ((kse:0.000395, cpe:0.000395):0.049822, taq:0.052195):0.026295):0.072435):0.218344, ((((lcr:0.000000, ave:0.000000):0.013246, acj:0.015224):0.081653, ((emi:0.038355, (mev:0.012258, mhi:0.012258):0.024120):0.019178, (clc:0.016607, hac:0.016607):0.040926):0.037367):0.111087, ((((cno:0.002768, sga:0.002768):0.002570, (llc:0.000000, tnr:0.000000):0.005338):0.020660, ran:0.029953):0.029508, lgs:0.061438):0.148503):0.161305):0.256143, stai:0.633320):0.364703, (((xfu:0.057138, (rru:0.031633, prh:0.031633):0.023527):0.034302, mli:0.093417):0.172846, gbr:0.268240):0.729783) 
    TNET1 -> (((((((((((mms:0.468119, aeh:0.468119):0.029771, pbr:0.505760):0.019221, (gur:0.496869, rru:0.496869):0.028111):0.000000, (xfu:0.473373, prh:0.473373):0.059477):0.026156, asi:0.574744):0.007956, kse:0.590569):0.004480, (tpx:0.573218, (taq:0.549462, ran:0.549462):0.015887):0.021832):0.039304, (mli:0.514708, gbr:0.514708):0.127516):0.103508, (((cno:0.542707, cpe:0.542707):0.124449, (emi:0.630977, clc:0.630977):0.036179):0.010103, (hac:0.578240, (tnr:0.549231, smul:0.549231):0.021140):0.106888):0.060603):0.094410, (acj:0.676974, (ave:0.461596, (mev:0.445893, mhi:0.445893):0.007833):0.207509):0.178905):0.128382, (stai:0.758771, (lcr:0.596411, ((llc:0.472334, sga:0.472334):0.019784, lgs:0.499987):0.088555):0.154491):0.233359) 
    TNET2 -> ((((((((mms:0.377533, aeh:0.377533):0.090390, pbr:0.471836):0.076939, (gur:0.467999, rru:0.467999):0.080776):0.048400, asi:0.605004):0.043350, ((tpx:0.554573, (taq:0.500532, ran:0.500532):0.050127):0.063153, kse:0.621640):0.026714):0.046557, (xfu:0.456415, prh:0.456415):0.242409):0.115039, (mli:0.591504, gbr:0.591504):0.226273):0.174395, ((((((stai:0.426667, lcr:0.426667):0.119139, ((llc:0.310195, sga:0.310195):0.056781, lgs:0.370889):0.174917):0.046039, (emi:0.518175, (clc:0.472980, tnr:0.472980):0.041281):0.077585):0.062160, (cno:0.506517, cpe:0.506517):0.155316):0.042728, (hac:0.489947, smul:0.489947):0.218528):0.056204, (acj:0.540259, (ave:0.244012, (mev:0.240098, mhi:0.240098):-0.000000):0.292333):0.228335):0.223579) 
    TNET3 -> (((((((((((mms:0.164458, aeh:0.164458):0.038951, (gur:0.194613, rru:0.194613):0.008795):0.023315, (xfu:0.166133, prh:0.166133):0.074271):0.002792, pbr:0.270560):0.029911, asi:0.314153):0.022861, kse:0.350695):0.004904, (tpx:0.309371, (taq:0.290105, ran:0.290105):0.005584):0.046227):0.046335, (mli:0.223093, gbr:0.223093):0.192521):0.169749, (((cno:0.306299, cpe:0.306299):0.178838, (emi:0.424687, clc:0.424687):0.060450):0.016264, (hac:0.358513, (tnr:0.304066, smul:0.304066):0.040765):0.156570):0.070280):0.152265, (acj:0.521435, (ave:0.175347, (mev:0.161666, mhi:0.161666):0.000000):0.332406):0.243556):0.207645, (stai:0.637310, (lcr:0.383223, ((llc:0.180094, sga:0.180094):0.037694, lgs:0.231470):0.138072):0.240405):0.349008) 
    TNET4 -> (((((((((((mms:0.176756, aeh:0.176756):0.026499, pbr:0.219687):0.033207, rru:0.269326):0.055005, ((xfu:0.214321, prh:0.214321):0.072113, tpx:0.302865):0.021465):0.029853, gur:0.387047):0.021299, (kse:0.391410, asi:0.391410):0.016942):0.066913, (taq:0.407509, ran:0.407509):0.084187):0.022539, (mli:0.267984, gbr:0.267984):0.262682):0.154100, (((stai:0.520202, emi:0.520202):0.000000, (lcr:0.343113, ((llc:0.241152, sga:0.241152):0.002350, lgs:0.259934):0.066746):0.177089):0.073959, (cno:0.310915, cpe:0.310915):0.299677):0.074173):0.001315, (clc:0.643627, (hac:0.442390, (tnr:0.396776, smul:0.396776):0.029182):0.184806):0.075316):0.248193, (acj:0.830107, ((ave:0.219687, mev:0.219687):0.023816, mhi:0.259934):0.553741):0.153461) 
###
Set  6:
    T16S -> ((((((((((psf:0.215552, (rhi:0.100821, mes:0.100821):0.103521):0.030296, cse:0.257058):0.173488, (((dsu:0.214203, tbd:0.214203):0.040419, (pna:0.161561, vei:0.161561):0.093060):0.147305, (((cko:0.069777, kpn:0.069777):0.257395, mhc:0.338382):0.024897, ftu:0.374488):0.038648):0.006200):0.038489, hcp:0.491455):0.011341, ((((lcr:0.418019, ccl:0.418019):0.000684, ((((cter:0.208804, (msg:0.068427, mcb:0.068427):0.129167):0.034008, mlu:0.254021):0.000938, tcu:0.266169):0.076863, bco:0.354242):0.064461):0.042064, tnr:0.483187):0.000000, asb:0.494397):0.008398):0.026871, fnu:0.552086):0.027135, baf:0.590431):0.004144, fps:0.605785):0.143211, (cab:0.607662, (opr:0.241198, ttj:0.241198):0.355254):0.141334):0.228584, hla:1.000000) 
    TENZs -> ((((((((psf:0.486717, (rhi:0.385122, mes:0.385122):0.094765):0.088152, cse:0.581700):0.175122, (((dsu:0.457261, tbd:0.457261):0.074927, (pna:0.331018, vei:0.331018):0.201169):0.087137, (((cko:0.107389, kpn:0.107389):0.438625, mhc:0.552844):0.053285, ftu:0.612960):0.013195):0.123837):0.058385, (opr:0.456059, ttj:0.456059):0.365979):0.003316, ((cter:0.479504, (msg:0.199967, mcb:0.199967):0.272707):0.126776, (tcu:0.584706, mlu:0.584706):0.021574):0.219075):0.019723, (((((lcr:0.643619, bco:0.643619):0.073123, fnu:0.723572):0.004592, (ccl:0.640012, asb:0.640012):0.088152):0.064406, tnr:0.806231):0.028187, hcp:0.841248):0.017489):0.008893, (cab:0.874462, (fps:0.833584, baf:0.833584):0.034048):-0.000000):0.111877, hla:1.000000) 
    T1ENZ -> (((((((psf:0.484732, (rhi:0.366859, mes:0.366859):0.114107):0.066606, cse:0.555104):0.307226, (cab:0.840110, (opr:0.529888, ttj:0.529888):0.306457):0.022220):0.038421, ((cter:0.593809, (tcu:0.527542, mlu:0.527542):0.062501):0.034499, (msg:0.236671, mcb:0.236671):0.391636):0.272444):0.025364, ((((((((dsu:0.484146, tbd:0.484146):0.152811, (pna:0.438404, vei:0.438404):0.198553):0.031420, ((cko:0.034938, kpn:0.034938):0.553931, mhc:0.592636):0.079507):0.094461, ftu:0.774137):0.048059, lcr:0.825962):0.018812, fps:0.848541):-0.000000, (fnu:0.760062, ((ccl:0.609642, bco:0.609642):0.130527, asb:0.743935):0.012361):0.088477):0.019989, (tnr:0.819585, baf:0.819585):0.052710):0.057585):0.031378, hla:0.972557):0.023677, hcp:1.000000) 
    TS1 -> ((((((psf:0.033516, cse:0.033516):0.022121, (cko:0.016088, vei:0.016088):0.039549):0.077087, ((tcu:0.004022, mes:0.004022):0.052956, mcb:0.059659):0.075747):0.132222, (((pna:0.001341, rhi:0.001341):0.015417, msg:0.019439):0.081445, kpn:0.103565):0.166743):0.197746, (((dsu:0.001341, mhc:0.001341):0.038209, bco:0.042231):0.116804, (((cter:0.004022, ttj:0.004022):0.028824, tbd:0.035527):0.020445, ftu:0.058653):0.100381):0.309020):0.523901, ((((lcr:0.001341, hcp:0.001341):0.070384, asb:0.074406):0.229754, ((fnu:0.030835, tnr:0.030835):0.098203, (((ccl:-0.000000, hla:-0.000000):0.016088, fps:0.018769):0.036868, (mlu:0.022791, opr:0.022791):0.032846):0.070719):0.172441):0.181407, (cab:0.217185, baf:0.217185):0.271063):0.506389) 
    TS2 -> (((((psf:0.044991, vei:0.044991):0.095501, (cko:0.025203, (pna:0.016247, (rhi:-0.000000, msg:-0.000000):0.015413):0.008123):0.115288):0.102114, kpn:0.244272):0.178374, (((dsu:0.005832, bco:0.005832):0.056655, mhc:0.063320):0.096022, (((tcu:0.004166, mes:0.004166):0.021662, cse:0.026661):0.045407, mcb:0.072901):0.086440):0.262471):0.575687, ((((lcr:0.039159, asb:0.039159):0.112477, cab:0.152468):0.162466, baf:0.315768):0.345787, (((fnu:0.098313, hcp:0.098313):0.076755, (((ccl:0.009165, fps:0.009165):0.011248, hla:0.021246):0.036451, tnr:0.058529):0.116538):0.103156, (((cter:0.002916, tbd:0.002916):0.049156, (ftu:0.029577, ttj:0.029577):0.022495):0.053739, (mlu:0.012497, opr:0.012497):0.094147):0.171579):0.381665):0.336779) 
    TNET1 -> ((((((((((psf:0.460997, (rhi:0.449619, mes:0.449619):0.000000):0.016226, cse:0.488600):0.020377, (pna:0.459147, vei:0.459147):0.049830):0.014839, (cko:0.427424, kpn:0.427424):0.107770):0.036393, ((cter:0.499950, mlu:0.499950):0.030728, (tcu:0.477643, (msg:0.420474, mcb:0.420474):0.045791):0.053036):0.040909):0.056754, (((((dsu:0.481510, mhc:0.481510):0.007679, tbd:0.500567):0.058136, (hcp:0.535653, tnr:0.535653):0.023050):0.027979, (ccl:0.575349, ((opr:0.452085, ttj:0.452085):0.074432, bco:0.537895):0.026076):0.022711):0.013769, fps:0.634585):0.016512):0.010752, hla:0.684604):0.060645, ftu:0.756627):0.099040, fnu:0.867045):0.121578, (((lcr:0.669496, asb:0.669496):0.126445, baf:0.807318):0.110275, cab:0.928971):0.059651) 
    TNET2 -> ((((((psf:0.439605, (rhi:0.410112, mes:0.410112):0.007732):0.081565, cse:0.542931):0.108112, (pna:0.502611, vei:0.502611):0.148432):0.047575, (cko:0.352035, kpn:0.352035):0.368344):0.014807, (tcu:0.493011, (msg:0.350407, mcb:0.350407):0.120844):0.263935):0.199531, (((((((dsu:0.416105, mhc:0.416105):0.117540, (hcp:0.414211, (tnr:0.384381, tbd:0.384381):0.008069):0.119435):0.029260, (fps:0.538569, (opr:0.336341, ttj:0.336341):0.180468):0.046098):0.000000, ((ccl:0.535674, bco:0.535674):0.024742, (cter:0.462408, mlu:0.462408):0.098008):0.024251):0.010552, hla:0.660502):0.125470, ((((lcr:0.392840, baf:0.392840):0.062716, asb:0.477317):0.004369, cab:0.503446):0.092271, fnu:0.617478):0.168494):0.004904, ftu:0.834398):0.143841) 
    TNET3 -> (((((((((((psf:0.116893, rhi:0.116893):-0.000000, mes:0.129455):0.027680, cse:0.169697):0.027333, (pna:0.139888, vei:0.139888):0.057142):0.010486, (cko:0.087084, kpn:0.087084):0.132995):0.045259, ((cter:0.201209, mlu:0.201209):0.024007, (tcu:0.155431, (msg:0.097730, mcb:0.097730):0.045139):0.069784):0.040122):0.087784, ((((((dsu:0.152238, mhc:0.152238):0.007452, tbd:0.172252):0.041626, tnr:0.226440):0.018524, hcp:0.257526):0.054807, (ccl:0.272431, ((opr:0.135630, ttj:0.135630):0.079845, bco:0.228037):0.031831):0.039902):0.009189, fps:0.346646):0.031600):0.005182, hla:0.408553):0.079582, ftu:0.500697):0.177905, (((lcr:0.412425, asb:0.412425):0.162884, fnu:0.587871):0.036409, cab:0.636843):0.041759):0.296273, baf:1.000000) 
    TNET4 -> ((((((((((psf:0.277831, (rhi:0.223507, mes:0.223507):0.043379):0.002636, (cko:0.160605, kpn:0.160605):0.119862):0.031228, (vei:0.263535, cse:0.263535):0.059105):0.003620, ((dsu:0.269254, mhc:0.269254):0.026224, pna:0.306423):0.030782):0.048652, tbd:0.407746):0.155379, ((hcp:0.417930, tnr:0.417930):0.071971, ccl:0.500846):0.062278):0.122767, fnu:0.707782):0.057195, (cab:0.583762, ftu:0.583762):0.181214):0.054507, (((((cter:0.369325, (tcu:0.266394, (msg:0.120577, mcb:0.120577):0.134873):0.091985):0.037661, mlu:0.417930):0.091625, bco:0.520506):-0.000000, (fps:0.455100, (opr:0.303564, ttj:0.303564):0.140591):0.065406):0.073086, hla:0.615482):0.214941):0.147682, ((lcr:0.503705, asb:0.503705):0.137732, baf:0.652382):0.336667) 
###
Set  7:
    T16S -> (((((((xbo:0.133668, (sdy:0.095289, eas:0.095289):0.024722):0.250235, (((bho:0.027198, bav:0.027198):0.194950, mfa:0.235805):0.125002, rce:0.374463):0.009440):0.062978, (((aau:0.377558, bbv:0.377558):0.034936, (cwo:0.341656, ele:0.341656):0.070838):0.015868, ((((((stb:0.259946, (gse:0.215377, efa:0.215377):0.030912):0.025960, ppeo:0.299563):0.018222, aad:0.331442):0.000193, cad:0.345292):0.032228, puf:0.391177):0.019808, (dgg:0.410985, din:0.410985):-0.000000):0.017376):0.004863):0.031973, cav:0.519824):0.006716, (((ppn:0.262422, bfr:0.262422):0.167714, eol:0.443793):0.030912, plt:0.488361):0.038179):0.211100, (((hvo:0.189379, npe:0.189379):0.019151, hmu:0.222187):0.348774, pcl:0.584618):0.166680):0.221389, skn:1.000000) 
    TENZs -> ((((((((((xbo:0.208408, (sdy:0.069177, eas:0.069177):0.127190):0.368088, ((bho:0.093542, bav:0.093542):0.391728, mfa:0.497312):0.079184):0.113702, rce:0.714280):0.024614, ((((((stb:0.423055, efa:0.423055):0.138792, (ppeo:0.497312, gse:0.497312):0.064536):0.041041, aad:0.626970):0.013920, (cad:0.592453, puf:0.592453):0.048437):0.047205, (dgg:0.681793, din:0.681793):0.018344):0.005363, ele:0.729581):0.009312):0.005102, cwo:0.768077):-0.000000, (((ppn:0.346478, bfr:0.346478):0.146334, eol:0.504853):0.175050, plt:0.691945):0.076134):0.010275, (aau:0.634222, bbv:0.634222):0.156172):0.023243, skn:0.837721):0.040493, cav:0.890255):0.097704, ((hvo:0.366203, (npe:0.352280, hmu:0.352280):0.001882):0.492671, pcl:0.870914):0.117044) 
    T1ENZ -> (((((((((((xbo:0.148162, (sdy:0.050085, eas:0.050085):0.091643):0.307675, ((bho:0.041220, bav:0.041220):0.278376, mfa:0.326029):0.129808):0.060405, rce:0.529108):0.077868, ((((cad:0.370357, puf:0.370357):0.082777, ppeo:0.459568):0.096076, (cwo:0.548778, ele:0.548778):0.006865):0.026536, dgg:0.595046):0.011930):-0.000000, din:0.619842):0.021085, ((((stb:0.293891, efa:0.293891):0.065046, gse:0.365370):0.077513, aad:0.449317):0.152715, (((ppn:0.211884, bfr:0.211884):0.164231, eol:0.382547):0.144560, plt:0.533540):0.068492):0.032462):0.020846, ((hvo:0.259536, hmu:0.259536):0.103833, npe:0.369803):0.298403):0.014439, cav:0.695511):0.000996, (aau:0.398062, bbv:0.398062):0.298446):0.099893, skn:0.809268):0.184299, pcl:1.000000) 
    TS1 -> (((((((xbo:0.025874, puf:0.025874):0.020052, gse:0.047220):0.035900, aad:0.084413):0.103010, ((((ppn:0.006468, dgg:0.006468):0.037517, plt:0.045279):0.024580, din:0.071153):0.040751, (hvo:0.018112, (mfa:-0.001294, bfr:-0.001294):0.018112):0.093792):0.074225):0.135918, (((stb:0.009703, (bbv:0.000000, ele:0.000000):0.008409):0.029431, pcl:0.040428):0.047220, (((cad:0.000000, npe:0.000000):0.010996, efa:0.012290):0.019729, hmu:0.033312):0.054335):0.235694):0.221989, ((((bho:0.009056, eol:0.009056):0.012937, bav:0.023286):0.089264, (((ppeo:-0.001294, rce:-0.001294):0.027167, cwo:0.027167):0.023286, sdy:0.051747):0.060803):0.076974, (aau:0.080209, eas:0.080209):0.110610):0.355804):0.449496, (cav:0.172060, skn:0.172060):0.826646) 
    TS2 -> (((((((xbo:0.022957, ((bho:-0.000000, puf:-0.000000):0.005275, eol:0.006447):0.015337):0.015484, (gse:0.010160, bav:0.010160):0.028281):0.098446, aad:0.139231):0.090106, (((ppn:0.007815, dgg:0.007815):0.043374, (plt:0.022664, din:0.022664):0.028525):0.047477, ((hvo:0.016021, mfa:0.016021):0.009378, bfr:0.026571):0.073266):0.128326):0.118795, ((((stb:0.016998, (pcl:0.005471, ele:0.005471):0.010355):0.021980, (npe:0.007815, efa:0.007815):0.031163):0.020759, (cad:0.008597, hmu:0.008597):0.052312):0.041298, bbv:0.104551):0.244753):0.268799, ((((aau:0.018756, rce:0.018756):0.025985, ppeo:0.045914):0.028037, (cwo:0.028916, sdy:0.028916):0.045034):0.116298, eas:0.192593):0.426682):0.378380, (cav:0.196940, skn:0.196940):0.801888) 
    TNET1 -> (((((((((xbo:0.403243, (sdy:0.380994, eas:0.380994):0.012997):0.059697, (bho:0.378546, bav:0.378546):0.084393):0.005801, (rce:0.451827, eol:0.451827):0.026165):0.005766, ((aau:0.443750, cwo:0.443750):0.025333, (gse:0.433128, aad:0.433128):0.035955):0.014675):0.032951, (((ppn:0.393721, bfr:0.393721):0.087233, puf:0.490206):0.017409, (((dgg:0.437631, din:0.437631):0.000000, plt:0.446883):0.015273, mfa:0.471408):0.036206):0.018346):0.000218, ppeo:0.553935):0.016203, (((stb:0.415358, bbv:0.415358):0.040165, efa:0.464775):0.060370, (cad:0.467541, ele:0.467541):0.057604):0.035740):0.064000, ((hvo:0.384714, (npe:0.349860, hmu:0.349860):0.025602):0.085299, pcl:0.479265):0.164124):0.338107, (cav:0.819849, skn:0.819849):0.170899) 
    TNET2 -> ((((((((xbo:0.384237, (sdy:0.330317, eas:0.330317):0.029028):0.158784, (bho:0.287829, bav:0.287829):0.255192):0.027467, (rce:0.534112, eol:0.534112):0.061269):0.051337, (((((stb:0.288809, bbv:0.288809):0.082366, efa:0.396067):0.107211, (cad:0.416697, ele:0.416697):0.086580):0.034789, ((ppn:0.288487, bfr:0.288487):0.207300, (((dgg:0.351717, din:0.351717):0.002078, plt:0.378687):0.041994, mfa:0.445573):0.050214):0.042279):0.016151, ((gse:0.467144, aad:0.467144):0.111965, puf:0.604001):0.000000):0.042717):0.013375, (aau:0.549498, cwo:0.549498):0.160379):0.026781, ((hvo:0.284377, (npe:0.173726, hmu:0.173726):0.085759):0.138419, pcl:0.447688):0.313862):0.068049, ppeo:0.879383):0.095725, (cav:0.407202, skn:0.407202):0.567907) 
    TNET3 -> (((((((((xbo:0.136488, (sdy:0.105249, eas:0.105249):0.023766):0.083349, (bho:0.106997, bav:0.106997):0.112840):0.016529, (rce:0.202680, eol:0.202680):0.041160):0.019390, ((aau:0.197874, cwo:0.197874):0.043099, (gse:0.190009, aad:0.190009):0.050963):0.022257):0.050412, (((ppn:0.131464, bfr:0.131464):0.119667, puf:0.258604):0.027711, (((dgg:0.180834, din:0.180834):0.010440, plt:0.198748):0.024967, mfa:0.231188):0.055127):0.034799):-0.000000, ppeo:0.343535):0.040134, (((stb:0.173844, bbv:0.173844):0.065272, efa:0.246589):0.092196, (cad:0.246371, ele:0.246371):0.092415):0.037410):0.093296, ((hvo:0.135833, (npe:0.087773, hmu:0.087773):0.040587):0.116936, pcl:0.260242):0.224196):0.500615, (cav:0.730465, skn:0.730465):0.262061) 
    TNET4 -> (((((((((xbo:0.201849, (sdy:0.154863, eas:0.154863):0.033691):0.083149, rce:0.298292):0.000000, (bho:0.144972, bav:0.144972):0.153320):0.056798, ((dgg:0.288401, din:0.288401):0.008962, mfa:0.310657):0.057723):0.099965, ((((aau:0.303238, cwo:0.303238):0.041110, aad:0.357642):0.031218, (gse:0.278509, puf:0.278509):0.110351):0.023799, eol:0.439248):0.042396):0.066358, (((((stb:0.204322, bbv:0.204322):0.110351, efa:0.327967):0.100459, ppeo:0.441721):0.025966, (ppn:0.238942, bfr:0.238942):0.228744):0.037094, (cad:0.412046, ele:0.412046):0.106024):0.029932):0.058895, (cav:0.540637, plt:0.540637):0.092848):0.051446, skn:0.711520):0.275180, ((hvo:0.248834, (npe:0.189484, hmu:0.189484):0.046055):0.127661, pcl:0.389790):0.596911) 
###
Set  8:
    T16S -> ((((((fal:0.382425, krh:0.382425):0.067653, (((llx:0.213899, ssr:0.213899):0.053180, ((bmyc:0.118440, bpu:0.118440):0.083674, plv:0.214488):0.052591):0.116230, hhl:0.408058):0.042021):0.036312, (fno:0.487312, cex:0.487312):0.011454):0.030114, ((((((((mbs:0.204471, hcs:0.204471):0.097079, ((vvu:0.177365, ebi:0.177365):0.087209, hso:0.276949):0.024601):0.022650, (mei:0.208596, (bxe:0.196221, aka:0.196221):-0.000000):0.127979):0.035816, ((hdn:0.217434, rga:0.217434):0.041248, malg:0.271056):0.113707):0.045943, abu:0.455456):0.036111, ((paa:0.110190, cpc:0.110190):0.347070, bvs:0.469635):0.021931):0.000691, blu:0.517005):0.008324, msy:0.537703):0.003552):0.169760, (iho:0.358855, mfs:0.358855):0.364534):0.251861, lau:0.999999) 
    TENZs -> ((((fal:0.639639, krh:0.639639):0.156156, (((((((mbs:0.418291, hcs:0.418291):0.070803, ((vvu:0.333157, ebi:0.333157):0.000000, hso:0.345076):0.144018):0.049555, ((mei:0.413750, bxe:0.413750):0.045972, aka:0.471641):0.078926):0.144506, ((llx:0.316130, ssr:0.316130):0.268455, (((bmyc:0.312725, bpu:0.312725):0.139052, plv:0.463696):0.096201, hhl:0.571815):0.012770):0.110488):0.008034, (((lau:0.467101, rga:0.467101):0.056756, hdn:0.535776):0.051364, malg:0.599058):0.127887):0.023159, (abu:0.755421, (fno:0.680503, cex:0.680503):0.062999):0.006602):0.009483, (blu:0.689016, ((paa:0.287752, cpc:0.287752):0.328617, bvs:0.628288):0.048810):0.094409):0.000451):0.011893, msy:0.831525):0.156557, (iho:0.763367, mfs:0.763367):0.224715) 
    T1ENZ -> ((((fal:0.561893, krh:0.561893):0.182906, ((((((((mbs:0.497685, hcs:0.497685):0.056620, (vvu:0.487806, ebi:0.487806):0.066498):0.004698, ((mei:0.364328, bxe:0.364328):0.103542, aka:0.478916):0.091132):0.008526, hso:0.600665):0.070226, ((blu:0.548064, bvs:0.548064):0.087304, ((paa:0.319876, cpc:0.319876):0.301848, ((bmyc:0.426561, bpu:0.426561):0.118359, hhl:0.555966):0.065758):0.002598):0.024477):0.007777, (fno:0.608321, cex:0.608321):0.081393):0.015481, (abu:0.716241, ((llx:0.438415, ssr:0.438415):0.224551, plv:0.674011):0.031184):0.000000):0.004060, (lau:0.648081, ((hdn:0.419646, rga:0.419646):0.061559, malg:0.492251):0.144784):0.083266):0.002406):0.010372, msy:0.777262):0.211690, (iho:0.877010, mfs:0.877010):0.111943) 
    TS1 -> ((((((fal:-0.000000, ebi:-0.000000):0.044833, ((hcs:-0.000000, bmyc:-0.000000):0.009150, bpu:0.010979):0.033853):0.076856, (malg:0.068621, rga:0.068621):0.054897):0.161489, (((mbs:0.051237, (hdn:0.001830, aka:0.001830):0.047578):0.029278, vvu:0.082346):0.107049, (((paa:-0.000000, cpc:-0.000000):-0.000000, mei:0.001830):0.054897, (krh:0.014639, plv:0.014639):0.042088):0.130838):0.095613):0.185964, bxe:0.476461):0.521709, (msy:0.390999, ((((lau:0.011894, cex:0.011894):0.038885, fno:0.052610):0.066105, (blu:0.068621, (iho:0.018299, mfs:0.018299):0.048492):0.050094):0.080687, ((abu:0.024932, ((bvs:-0.000000, hso:-0.000000):0.009607, (llx:0.002745, hhl:0.002745):0.006862):0.011666):0.048836, ssr:0.075598):0.125634):0.186107):0.607171) 
    TS2 -> ((((((fal:0.012320, (hcs:0.003438, bpu:0.003438):0.008309):0.013609, bmyc:0.026501):0.063675, (mbs:0.046413, vvu:0.046413):0.043763):0.070586, ((malg:0.016044, ebi:0.016044):0.051284, rga:0.067901):0.093435):0.202251, bxe:0.364733):0.634694, (msy:0.558143, ((((lau:0.001719, (mfs:0.000000, cex:0.000000):0.001146):0.066182, (blu:0.022347, iho:0.022347):0.045554):0.094688, (fno:0.069906, ssr:0.069906):0.093256):0.189744, ((((abu:0.023350, (bvs:0.006017, llx:0.006017):0.016760):0.020413, (hso:0.006017, hhl:0.006017):0.037746):0.072878, ((paa:0.002006, cpc:0.002006):0.010171, mei:0.012749):0.104465):0.067489, (hdn:0.042187, (krh:0.017333, (plv:0.009455, aka:0.009455):0.007306):0.024281):0.143089):0.167630):0.203518):0.441284) 
    TNET1 -> ((((((fal:0.396594, krh:0.396594):0.019541, ((bmyc:0.317050, bpu:0.317050):0.047880, plv:0.370524):0.045611):0.021973, (((((mbs:0.311836, hcs:0.311836):0.034031, (vvu:0.321755, ebi:0.321755):0.024113):0.018105, (malg:0.305211, rga:0.305211):0.064355):0.007662, bxe:0.388415):0.004783, aka:0.398792):0.044909):0.135028, (((lau:0.382245, blu:0.382245):0.085155, ((((abu:0.371484, (hdn:0.343199, mei:0.343199):0.022692):0.007790, (paa:0.256011, cpc:0.256011):0.123263):0.006991, bvs:0.397451):0.029799, (((llx:0.313522, ssr:0.313522):0.068481, hhl:0.387597):0.034061, hso:0.427251):0.000000):0.034556):0.013559, (fno:0.388243, cex:0.388243):0.098309):0.092177):0.068077, (iho:0.432661, mfs:0.432661):0.225333):0.330819, msy:1.000000) 
    TNET2 -> (((((fal:0.562190, krh:0.562190):0.032313, ((bmyc:0.331120, bpu:0.331120):0.119457, plv:0.472857):0.121646):0.000000, (((((mbs:0.275692, hcs:0.275692):0.117420, hdn:0.415393):0.030529, aka:0.468202):0.051200, (vvu:0.331534, ebi:0.331534):0.187868):0.001657, (malg:0.308517, rga:0.308517):0.234822):0.051164):0.093912, bxe:0.755257):0.222463, ((msy:0.487480, (iho:0.336544, mfs:0.336544):0.128655):0.086391, ((((lau:0.240080, blu:0.240080):0.147062, hso:0.409423):0.018151, ((fno:0.298698, cex:0.298698):0.099306, ((llx:0.201008, ssr:0.201008):0.155757, hhl:0.379046):0.018959):0.007289):0.002445, (((abu:0.321764, mei:0.321764):0.024494, (paa:0.053593, cpc:0.053593):0.292665):0.013926, bvs:0.404745):0.047555):0.099291):0.381568) 
    TNET3 -> ((((((fal:0.194833, krh:0.194833):0.016210, ((bmyc:0.088371, bpu:0.088371):0.058439, plv:0.158753):0.052291):0.020998, (((((mbs:0.076075, hcs:0.076075):0.038457, (vvu:0.089018, ebi:0.089018):0.025513):0.021590, (malg:0.072515, rga:0.072515):0.075549):0.003226, bxe:0.175175):0.008221, aka:0.195339):0.048645):0.185028, (((lau:0.176065, blu:0.176065):0.108439, ((((abu:0.163445, (hdn:0.126879, mei:0.126879):0.024623):0.000556, (paa:0.013945, cpc:0.013945):0.150056):0.008970, bvs:0.196856):0.037860, (((llx:0.092578, ssr:0.092578):0.084488, hhl:0.189008):0.033765, hso:0.234716):0.000000):0.037845):0.013781, (fno:0.194509, cex:0.194509):0.115717):0.118785):0.084263, (iho:0.271524, mfs:0.271524):0.265635):0.438955, msy:1.000000) 
    TNET4 -> ((((((fal:0.338236, (krh:0.298843, ((bmyc:0.145799, bpu:0.145799):0.140365, plv:0.292504):0.000000):0.033054):0.088139, ((fno:0.243602, cex:0.243602):0.141043, (((llx:0.124065, ssr:0.124065):0.143988, hhl:0.274392):0.066108, hso:0.346839):0.037806):0.035390):0.008871, ((abu:0.335972, (paa:0.037129, cpc:0.037129):0.292504):0.024451, (blu:0.312426, bvs:0.312426):0.047996):0.074823):0.011378, (((((mbs:0.131310, hcs:0.131310):0.052524, (bxe:0.174778, aka:0.174778):0.009056):0.027620, ((malg:0.105953, rga:0.105953):0.076975, (vvu:0.149421, ebi:0.149421):0.033507):0.028526):0.018789, (hdn:0.203756, mei:0.203756):0.039165):0.050713, lau:0.306316):0.152989):0.214142, msy:0.686121):0.307536, (iho:0.413852, mfs:0.413852):0.579805) 
###
Set  9:
    T16S -> (((((((((mph:0.330005, (kal:0.239206, cter:0.239206):0.082787):0.093088, btp:0.431105):0.139895, (((drt:0.501684, ddf:0.501684):0.040440, (gau:0.542124, (oac:0.277357, npu:0.277357):0.256755):-0.000000):0.012686, ((lsa:0.216315, lbr:0.216315):0.276594, dae:0.500921):0.061901):0.000166):0.016826, ((rta:0.478793, ((tol:0.262096, cja:0.262096):0.085839, prw:0.355948):0.114834):0.059801, (((nha:0.297958, (phl:0.216315, bpp:0.216315):0.073631):0.034908, (kvl:0.297195, hba:0.297195):0.035671):0.110638, aph:0.459527):0.079067):0.049231):0.047744, cpn:0.659604):0.013209, (str:0.645131, mhr:0.645131):0.027684):0.024569, (bvs:0.495580, cat:0.495580):0.209815):0.081915, mwe:0.803332):0.188655, (tko:0.568830, mac:0.568830):0.423157) 
    TENZs -> (((((((mph:0.558290, (kal:0.477917, cter:0.477917):0.065340):0.041228, btp:0.614550):0.170531, (gau:0.755350, (bvs:0.510066, cat:0.510066):0.230252):0.029731):0.007942, (((rta:0.613657, ((tol:0.435052, cja:0.435052):0.124279, prw:0.574364):0.024261):0.127996, ((((drt:0.651759, (dae:0.611276, ddf:0.611276):0.025451):0.021879, str:0.688671):0.000000, (lsa:0.388615, lbr:0.388615):0.300056):0.016745, (oac:0.361229, npu:0.361229):0.359220):0.006173):0.018152, ((((nha:0.443982, (phl:0.427908, bpp:0.427908):0.001042):0.115051, hba:0.574066):0.004763, kvl:0.593862):0.134698, aph:0.743592):0.031245):0.018186):0.008931, cpn:0.847053):0.059661, (mwe:0.869658, mhr:0.869658):0.037057):0.063220, (tko:0.727964, mac:0.727964):0.257003) 
    T1ENZ -> ((((((((mph:0.559040, (kal:0.498880, cter:0.498880):0.052992):0.167560, (oac:0.297169, npu:0.297169):0.429431):0.021360, ((((((rta:0.642201, gau:0.642201):0.011853, ((str:0.543115, dae:0.543115):0.040606, ddf:0.590889):0.063166):0.017521, ((((nha:0.398024, bpp:0.398024):0.123325, (hba:0.497111, phl:0.497111):0.024239):0.002564, kvl:0.538249):0.108728, (bvs:0.599736, cat:0.599736):0.047241):0.024598):0.018101, (lsa:0.447567, lbr:0.447567):0.256444):0.020562, drt:0.738909):0.009050, ((tol:0.375022, cja:0.375022):0.185697, prw:0.567886):0.180073):-0.000000):0.043616, btp:0.813079):0.044433, (tko:0.743057, mac:0.743057):0.114455):0.019869, mhr:0.891718):0.031743, (cpn:0.868684, aph:0.868684):0.054777):0.062203, mwe:1.000000) 
    TS1 -> ((((((mph:0.037156, (rta:0.008686, npu:0.008686):0.026540):0.051391, (((nha:-0.000000, gau:-0.000000):0.007721, phl:0.009651):0.027023, hba:0.038604):0.049943):0.065988, (((oac:-0.000000, tol:-0.000000):0.021232, prw:0.023162):0.030400, (cja:0.024127, bpp:0.024127):0.029435):0.100973):0.127211, ((drt:0.064420, (lsa:0.041016, ((dae:-0.001930, lbr:-0.001930):0.026057, (bvs:0.003860, mac:0.003860):0.020267):0.013029):0.021473):0.065385, ((str:0.042947, (kvl:0.010616, cter:0.010616):0.030400):0.020991, (ddf:0.019302, cat:0.019302):0.044635):0.063937):0.153872):0.373701, kal:0.663168):0.334902, ((mwe:0.097474, mhr:0.097474):0.272638, ((tko:0.087823, btp:0.087823):0.110020, (cpn:0.055010, aph:0.055010):0.142833):0.170339):0.626027) 
    TS2 -> (((((mph:0.026831, (rta:0.005583, npu:0.005583):0.020937):0.119828, ((((nha:0.003722, hba:0.003722):0.012562, phl:0.016595):0.021635, gau:0.038540):0.045946, (((oac:0.000000, prw:0.000000):0.009306, (tol:0.004963, cja:0.004963):0.004343):0.039859, bpp:0.049785):0.034702):0.061863):0.166133, ((drt:0.036679, ((dae:0.013648, mac:0.013648):0.007600, bvs:0.021558):0.014811):0.083711, ((str:0.021713, (ddf:0.008995, cat:0.008995):0.012407):0.032259, (kvl:0.022954, cter:0.022954):0.031018):0.066108):0.192402):0.286751, kal:0.600474):0.399215, (((((lsa:0.002171, lbr:0.002171):0.011787, btp:0.014269):0.094451, tko:0.109030):0.067698, (cpn:0.022954, aph:0.022954):0.153774):0.218564, (mwe:0.096468, mhr:0.096468):0.299135):0.603777) 
    TNET1 -> (((((((((mph:0.429474, kal:0.429474):0.016298, cter:0.450741):0.015001, ((((((rta:0.372795, (nha:0.361126, hba:0.361126):0.006698):0.000000, (tol:0.342269, prw:0.342269):0.030526):0.003117, (phl:0.352722, bpp:0.352722):0.028161):0.026515, kvl:0.417338):0.013902, cja:0.436210):0.017859, (oac:0.326910, npu:0.326910):0.127159):0.006702):0.002032, (gau:0.408696, cat:0.408696):0.064048):0.024837, (((drt:0.374992, ddf:0.374992):0.028478, dae:0.408440):0.064305, ((str:0.440438, btp:0.440438):0.016362, bvs:0.461770):0.010975):0.024837):0.059917, (tko:0.447606, mac:0.447606):0.119834):0.072828, (lsa:0.373456, lbr:0.373456):0.271782):0.018433, (cpn:0.469236, aph:0.469236):0.199405):0.321418, (mwe:0.459253, mhr:0.459253):0.535777) 
    TNET2 -> ((((mph:0.635710, (oac:0.272508, npu:0.272508):0.352716):-0.000000, ((((rta:0.454123, (((nha:0.377126, hba:0.377126):0.021357, (tol:0.282945, prw:0.282945):0.115538):0.019894, (phl:0.346349, bpp:0.346349):0.082514):0.004288):0.088988, (gau:0.484838, cat:0.484838):0.058273):0.020147, cter:0.584230):0.025983, ((((((drt:0.307207, ddf:0.307207):0.045529, dae:0.363222):0.115854, (str:0.446406, btp:0.446406):0.032670):0.021969, bvs:0.522017):0.016809, cja:0.549312):0.030292, kvl:0.590090):0.020122):0.015011):0.137927, (((lsa:0.296768, lbr:0.296768):0.274679, ((mwe:0.127844, mhr:0.127844):0.276615, (cpn:0.298830, aph:0.298830):0.105629):0.156502):0.095080, (tko:0.439324, mac:0.439324):0.237690):0.096623):0.194905, kal:1.000000) 
    TNET3 -> ((((((((((mph:0.214384, kal:0.214384):0.027979, cter:0.248931):0.005353, (oac:0.084116, npu:0.084116):0.170167):0.004488, (((((rta:0.141873, (nha:0.121182, hba:0.121182):0.014124):0.000000, (tol:0.098151, prw:0.098151):0.043723):0.003374, (phl:0.114704, bpp:0.114704):0.037110):0.026787, gau:0.191736):0.026843, cat:0.225146):0.040192):0.013441, kvl:0.291914):0.016924, (((drt:0.136655, ddf:0.136655):0.033197, dae:0.176420):0.103459, (((str:0.231657, cja:0.231657):0.012685, btp:0.250910):0.012505, bvs:0.269982):0.009896):0.022392):0.089309, (tko:0.268723, mac:0.268723):0.135991):0.112240, (lsa:0.161845, lbr:0.161845):0.361676):0.015326, (cpn:0.272321, aph:0.272321):0.273094):0.441450, (mwe:0.279518, mhr:0.279518):0.713914) 
    TNET4 -> ((((((((mph:0.301507, (kal:0.242207, cter:0.242207):0.049931):0.028367, (gau:0.249394, cat:0.249394):0.080479):-0.000000, ((((rta:0.201775, ((nha:0.155952, hba:0.155952):0.010397, tol:0.175719):0.016687):0.008151, cja:0.219295):0.032859, kvl:0.261524):0.019580, ((phl:0.152358, bpp:0.152358):0.080479, prw:0.242207):0.038897):0.048773):0.035009, (((drt:0.231425, ddf:0.231425):0.017585, dae:0.258379):0.111028, (oac:0.152358, npu:0.152358):0.217049):0.004845):0.072892, (((lsa:0.188297, lbr:0.188297):0.137982, (str:0.263770, btp:0.263770):0.062509):0.075987, bvs:0.421005):0.044878):0.033291, (cpn:0.421904, aph:0.421904):0.086639):0.121738, (tko:0.288928, mac:0.288928):0.350722):0.341608, (mwe:0.206267, mhr:0.206267):0.784360) 
###
Set 10:
    T16S -> ((((cat:0.397659, zpr:0.397659):0.243195, blu:0.650981):0.112158, (pdt:0.648921, pgn:0.648921):0.114217):0.216606, ((((((abu:0.760908, (((hin:0.422373, (ctu:0.140219, paj:0.140219):0.272028):0.092207, (pen:0.102117, (pcp:0.039302, ppz:0.039302):0.052689):0.412463):0.123228, (bpp:0.362647, mmr:0.362647):0.285285):0.092722):0.036598, cli:0.807632):0.028524, ((((((((siv:0.263790, bmyc:0.263790):0.053719, bcl:0.327635):0.086156, lrh:0.423918):0.137902, csr:0.571946):0.052174, afn:0.634247):0.033832, (nth:0.638623, tli:0.638623):0.029455):0.047925, ana:0.736257):0.050887, ((bfa:0.570659, gva:0.570659):0.187588, ttr:0.768374):0.018771):0.038886):0.026549, rrs:0.882959):0.081502, pcu:0.974588):-0.000000, mhr:0.984712):0.005157) 
    TENZs -> ((((((((cat:0.313144, zpr:0.313144):0.361929, blu:0.678369):0.061145, (pdt:0.584755, pgn:0.584755):0.154759):0.092625, cli:0.838731):0.072984, ((((((rrs:0.744294, ttr:0.744294):0.079769, ana:0.827359):0.000000, ((((siv:0.447631, bmyc:0.447631):0.092295, bcl:0.543222):0.153276, lrh:0.699794):0.075525, (afn:0.768686, (nth:0.750886, csr:0.750886):0.014504):0.006633):0.048744):0.016605, tli:0.850557):0.031188, (((hin:0.425217, (ctu:0.206345, paj:0.206345):0.215575):0.153770, (pen:0.172064, (pcp:0.090317, ppz:0.090317):0.078451):0.406922):0.252246, (bpp:0.644088, mmr:0.644088):0.190442):0.043921):0.014104, pcu:0.902441):0.009274):0.007258, abu:0.925567):0.027781, (bfa:0.720561, gva:0.720561):0.232788):0.040059, mhr:1.000000) 
    T1ENZ -> ((((((((((cat:0.102593, zpr:0.102593):0.324104, (pdt:0.398904, pgn:0.398904):0.027793):0.054171, blu:0.512731):0.183898, cli:0.712561):0.091544, (((rrs:0.583918, ttr:0.583918):0.101600, ((((siv:0.374332, (bmyc:0.317961, bcl:0.317961):0.040440):0.127527, lrh:0.517790):0.092928, (nth:0.556455, csr:0.556455):0.054261):0.041163, afn:0.683743):0.001775):0.061997, (bfa:0.527547, gva:0.527547):0.235900):0.024727):0.001399, (pcu:0.812386, (((hin:0.276766, (ctu:0.030322, paj:0.030322):0.230513):0.225635, (pen:0.074407, (pcp:0.031767, ppz:0.031767):0.026708):0.427993):0.202238, (bpp:0.468285, mmr:0.468285):0.252285):0.059953):0.009051):0.035005, tli:0.888304):0.043681, ana:0.947916):0.000000, mhr:0.963847):0.020220, abu:1.000000) 
    TS1 -> (((((cat:0.085328, (cli:0.020147, ttr:0.020147):0.061626):0.109252, ((siv:0.030220, (bfa:0.000000, csr:0.000000):0.026665):0.096438, (((bpp:0.004740, zpr:0.004740):0.034961, mmr:0.043256):0.022813, ana:0.069625):0.057033):0.064366):0.101808, (((abu:0.026072, afn:0.026072):0.037923, ((hin:0.005926, nth:0.005926):0.002370, lrh:0.011851):0.052145):0.034368, ((pdt:0.010666, tli:0.010666):0.011851, pgn:0.026072):0.075847):0.194469):0.351292, (((rrs:0.055108, (bmyc:0.011851, bcl:0.011851):0.039701):0.031109, ((ctu:0.003555, ppz:0.003555):0.014221, paj:0.021332):0.064885):0.176729, (pen:0.176581, pcp:0.176581):0.089920):0.384734):0.338098, (((pcu:0.027257, gva:0.027257):0.024887, blu:0.055700):0.255983, mhr:0.315239):0.681206) 
    TS2 -> ((((((cat:0.046329, (cli:0.001033, ttr:0.001033):0.044607):0.063422, (((abu:0.003789, lrh:0.003789):0.018773, nth:0.023250):0.032120, hin:0.056060):0.053691):0.058062, ((pdt:-0.000689, pgn:-0.000689):0.029451, (afn:0.018256, tli:0.018256):0.010506):0.139051):0.207930, ((rrs:0.073713, ana:0.073713):0.047405, (((siv:0.000344, bfa:0.000344):0.002583, csr:0.003617):0.047793, (bpp:0.017911, (zpr:0.000689, mmr:0.000689):0.016534):0.033498):0.069020):0.255314):0.211305, ((((ctu:0.028589, paj:0.028589):0.037029, pcp:0.066307):0.050548, ((bmyc:0.019978, ppz:0.019978):0.018256, bcl:0.038923):0.077932):0.144196, pen:0.262429):0.326686):0.409507, ((pcu:0.016189, (gva:-0.000000, blu:-0.000000):0.015500):0.314312, mhr:0.331190):0.668121) 
    TNET1 -> ((((((((cat:0.398576, zpr:0.398576):0.134402, ((((siv:0.465220, bpp:0.465220):0.025202, mmr:0.498119):0.002857, (pen:0.423872, (pcp:0.374224, ppz:0.374224):0.041950):0.077104):0.000000, (((ctu:0.343164, paj:0.343164):0.100891, bcl:0.451752):0.027289, bmyc:0.486739):0.021935):0.016607):0.003504, ((rrs:0.496032, ana:0.496032):0.028010, (bfa:0.456523, ttr:0.456523):0.067519):0.012441):0.033811, (lrh:0.525850, csr:0.525850):0.059838):0.021903, (((((abu:0.460499, cli:0.460499):0.038670, hin:0.506866):0.021990, (pdt:0.463729, pgn:0.463729):0.065127):0.009355, blu:0.553606):0.015106, ((afn:0.486838, tli:0.486838):0.044261, nth:0.538796):0.029915):0.038880):0.051548, gva:0.682232):0.019247, pcu:0.709177):0.283125, mhr:1.000000) 
    TNET2 -> (((((((cat:0.351921, zpr:0.351921):0.252977, ((siv:0.515155, bpp:0.515155):0.064462, mmr:0.604350):0.000548):0.031813, (rrs:0.604207, ana:0.604207):0.057237):0.011043, ((lrh:0.573253, csr:0.573253):0.045291, (bfa:0.464730, ttr:0.464730):0.153815):0.053942):0.003033, (((ctu:0.161954, paj:0.161954):0.380006, bcl:0.566692):0.096103, bmyc:0.687527):0.037457):0.081849, (pen:0.538947, (pcp:0.299065, ppz:0.299065):0.215149):0.292618):0.118971, ((((abu:0.403945, cli:0.403945):0.086644, ((hin:0.421121, (pdt:0.364041, blu:0.364041):0.032348):0.020389, (afn:0.390548, tli:0.390548):0.050962):0.024346):0.020983, (nth:0.531279, pgn:0.531279):0.005025):0.029000, (pcu:0.474973, (mhr:0.450241, gva:0.450241):0.000000):0.115063):0.360500) 
    TNET3 -> (((((((cat:0.140085, zpr:0.140085):0.155137, (((siv:0.208542, bpp:0.208542):0.042399, (((ctu:0.043585, paj:0.043585):0.131837, bcl:0.182561):0.043173, bmyc:0.232873):0.018068):0.003989, ((pen:0.153075, (pcp:0.084824, ppz:0.084824):0.061112):0.086989, mmr:0.247204):0.014866):0.026013):0.027923, (((rrs:0.231224, ana:0.231224):0.046059, csr:0.284422):0.000902, (bfa:0.199882, ttr:0.199882):0.085443):0.037820):0.054589, ((((abu:0.199882, cli:0.199882):0.070700, (hin:0.221326, pdt:0.221326):0.049255):0.021316, (afn:0.236997, tli:0.236997):0.062040):0.020311, (nth:0.326486, pgn:0.326486):0.000000):0.058387):0.078569, (lrh:0.359065, gva:0.359065):0.118656):0.024313, (pcu:0.370200, blu:0.370200):0.138973):0.476548, mhr:1.000000) 
    TNET4 -> ((((((((cat:0.255808, zpr:0.255808):0.214176, blu:0.474376):0.058056, (abu:0.443152, tli:0.443152):0.089280):0.010569, cli:0.551785):0.043094, ana:0.599271):-0.000000, pcu:0.603664):0.142829, ((((rrs:0.409326, (bfa:0.349480, ttr:0.349480):0.055454):0.124735, ((lrh:0.333868, csr:0.333868):0.117902, gva:0.456162):0.077899):0.031120, (((siv:0.427540, (bmyc:0.375500, bcl:0.375500):0.047648):0.055454, (afn:0.349480, nth:0.349480):0.133514):0.047445, ((hin:0.354684, (ctu:0.099688, paj:0.099688):0.250604):0.067730, (((pen:0.208972, (pcp:0.115300, ppz:0.115300):0.089280):0.077571, bpp:0.290935):0.028783, mmr:0.324110):0.098303):0.108025):0.030350):0.056510, (pdt:0.427540, pgn:0.427540):0.202935):0.111626):0.244723, mhr:1.000000) 
###
